# Supplementary material for: Exploring the causal relationship between female reproductive traits and frailty: a two-sample mendelian randomization study
Source: Front Physiol. 2024 Mar 28;15:1349952. doi: 10.3389/fphys.2024.1349952 (PMC11008284; doi:10.3389/fphys.2024.1349952)
Supplement: Supplementary file 1 [file Table1.xlsx]

## Sheet: Table S1
Table S1. Genetic information of SNPs associated with AFS in UVMR.
CHR	Position	SNP	EA	OA	Beta	SE	P
1	88829969	rs1156981	G	A	-0.0207	0.0035	1.6e-09
1	91193049	rs10922907	T	A	0.0211	0.0021	2.09991e-24
1	110612925	rs2274568	A	G	-0.0129	0.0021	4.60002e-10
1	7522336	rs1962545	C	T	-0.0124	0.0021	4.20001e-10
1	44349405	rs803679	A	G	0.0175	0.0025	6.79986e-12
1	75001474	rs7525548	T	A	0.0145	0.0021	2.90001e-12
1	151754112	rs35077383	C	T	-0.011	0.0021	3.89996e-08
1	204968339	rs11240331	T	C	0.014	0.0024	2.19999e-09
1	232581436	rs12757779	A	G	0.0134	0.0025	3.69999e-08
1	234739101	rs6586405	A	C	-0.0122	0.0022	2.99999e-08
1	66481188	rs1392816	T	C	0.017	0.0021	6.20012e-16
1	78450517	rs34517439	A	C	-0.0195	0.0032	8.19993e-10
1	151050283	rs12049116	T	C	0.0151	0.0025	1.89998e-09
1	156320524	rs147633738	T	C	-0.0242	0.0042	8.10009e-09
1	96175101	rs1931263	T	G	-0.0117	0.0021	1.7e-08
1	115338190	rs10858054	T	G	0.0149	0.0027	2.30001e-08
2	60166832	rs6719762	C	T	-0.0221	0.0021	7.19946e-27
2	60463149	rs359271	C	T	-0.0181	0.0021	4.10015e-18
2	60777498	rs6747099	C	G	0.0123	0.0021	4.90004e-09
2	144158287	rs1320138	C	T	0.0148	0.0021	1.9002e-12
2	22443840	rs4557006	A	G	-0.0118	0.0021	8.30004e-09
2	45062249	rs62134195	T	C	0.0318	0.0052	5.30005e-10
2	140320186	rs838042	A	G	0.0162	0.0022	3.90032e-13
2	202867731	rs13394795	C	T	0.0134	0.0024	2.90001e-08
2	212698718	rs714393	T	C	0.0126	0.0021	1.5e-09
2	622225	rs1320330	G	T	-0.0178	0.0027	1.09999e-10
2	63475640	rs62177795	A	G	0.019	0.0025	8.99912e-15
2	100811970	rs7566527	T	C	0.0137	0.0021	3.80014e-11
2	174015168	rs7575189	A	G	0.0164	0.0021	1.9002e-15
2	184416610	rs56306056	A	G	0.0157	0.0025	4.09996e-10
2	6145158	rs2091377	T	C	0.0118	0.0021	3.09999e-08
2	44842145	rs6744794	G	C	-0.0191	0.0021	1.29987e-19
2	78018164	rs11688027	G	A	0.0224	0.004	1.40001e-08
2	104057364	rs1368546	C	T	0.0165	0.0021	2.49977e-15
2	157109930	rs1226414	T	A	0.0144	0.0021	2.29985e-12
2	185529344	rs147725178	T	C	-0.0307	0.0054	5.69994e-09
2	26948413	rs12463727	A	G	0.0141	0.0021	5.90065e-12
2	32858637	rs4952343	G	A	0.0126	0.0021	2.19999e-09
2	162101261	rs11678980	A	G	-0.012	0.0021	1.2e-08
2	225377574	rs6748341	G	C	0.0149	0.0022	1.10002e-11
3	24908376	rs34606772	T	C	-0.0118	0.0021	1.6e-08
3	35775115	rs67723420	A	T	0.0146	0.0021	1.29987e-11
3	118457615	rs705240	T	C	-0.015	0.0027	7.00003e-09
3	50201924	rs2188151	T	G	-0.021	0.0021	2.09991e-24
3	84387950	rs12714592	C	A	-0.0217	0.0023	1.10002e-20
3	85650341	rs112523595	C	T	0.024	0.0022	1.20005e-28
3	85766025	rs9835772	T	A	-0.0138	0.0024	9.90011e-09
3	54156598	rs186723454	G	A	-0.0183	0.0029	5.10035e-11
3	60870307	rs6776937	A	C	-0.0138	0.0025	1.2e-08
3	88249922	rs12714702	G	A	-0.0242	0.0028	1.39991e-17
3	108036819	rs79269403	A	G	0.0206	0.0025	3.10027e-17
3	117474457	rs4602427	G	C	-0.0172	0.0026	2.29985e-11
3	131968209	rs56392241	C	A	-0.014	0.0021	8.9002e-12
3	3726156	rs9809849	A	G	-0.014	0.0021	1.80011e-11
3	17315758	rs2084572	G	A	0.014	0.0021	3.50026e-11
3	53773437	rs2612030	C	T	0.024	0.0028	1.20005e-17
3	70873278	rs7618715	A	G	0.0126	0.0021	1.89998e-09
4	25408838	rs34811474	A	G	0.0155	0.0024	1.29999e-10
4	62972597	rs7671317	T	G	0.0122	0.0022	3.50002e-08
4	91590266	rs10516875	G	T	-0.0148	0.0024	6.59994e-10
4	60736871	rs12511982	A	G	0.0115	0.0021	1.6e-08
4	28710551	rs702	T	A	0.0181	0.0028	2.80001e-10
4	67825894	rs993700	C	T	0.0157	0.0025	2.90001e-10
4	112503872	rs11729080	A	G	0.0222	0.0027	4.10015e-16
4	140874760	rs809955	A	G	0.0157	0.0021	1e-13
5	31078814	rs13175535	A	G	0.0125	0.0023	4.39997e-08
5	60030791	rs7381195	A	T	-0.0136	0.0021	1.6e-10
5	87847273	rs12653396	A	T	-0.0199	0.0021	1.99986e-21
5	45119647	rs12523398	A	T	0.0219	0.0027	1.10002e-15
5	106936435	rs2406374	T	C	0.0139	0.0022	4.30002e-10
5	154786457	rs13178956	T	A	-0.0164	0.0024	4.19952e-12
5	30845465	rs7704530	A	G	-0.0128	0.0023	2.90001e-08
5	104042643	rs1976423	C	A	-0.0114	0.0021	4e-08
5	124204071	rs60775983	G	A	0.0178	0.0029	4.49997e-10
5	167411400	rs12523097	C	T	-0.0138	0.0023	1.2e-09
5	24921398	rs435538	G	C	-0.017	0.0024	2.49977e-12
5	46004640	rs113338260	C	T	-0.0149	0.0025	2.19999e-09
5	166985224	rs4868800	T	G	0.0128	0.0021	8.19993e-10
6	67536056	rs72887338	C	T	-0.0163	0.0021	1.59993e-14
6	100324813	rs9403187	T	A	0.0149	0.0022	1.69981e-11
6	152235339	rs12204714	T	C	0.0275	0.0021	8.30042e-38
6	396321	rs12203592	T	C	0.014	0.0026	3.59998e-08
6	26319588	rs766406	T	G	0.0135	0.0021	5.19996e-10
6	50615935	rs141547796	A	G	0.0324	0.0038	1.39991e-17
6	164432799	rs4709807	C	T	-0.0138	0.0024	1e-08
6	23446691	rs767943	A	C	-0.0171	0.0024	5.70033e-13
6	52946320	rs222440	C	T	0.017	0.0027	4.90004e-10
6	152139943	rs3866460	C	T	0.019	0.0034	1.7e-08
6	87858691	rs1925686	A	G	0.0123	0.0021	7.29995e-09
6	125050733	rs7452074	C	A	-0.0128	0.0021	4.90004e-10
7	1299334	rs6966769	G	A	0.0182	0.0033	1.89998e-08
7	32373639	rs215639	T	C	0.0131	0.0022	2.30001e-09
7	99119110	rs7804551	G	A	0.0226	0.0029	2.90001e-15
7	114116881	rs7783012	A	G	-0.0196	0.0021	1.39991e-20
7	3424686	rs7785195	A	G	0.0142	0.0022	9.49948e-11
7	21417556	rs62439690	A	G	-0.0155	0.0024	7.19946e-11
7	31330785	rs35851551	G	A	-0.0247	0.0034	2.49977e-13
7	140182514	rs113247159	C	T	0.0156	0.0024	1.09999e-10
7	75147801	rs794375	C	T	0.0142	0.0021	1.39991e-11
7	105084671	rs13307225	A	G	0.0218	0.0034	4.70002e-11
7	1966841	rs6978112	T	C	-0.0158	0.0021	2.70023e-14
7	133436768	rs4728298	A	T	-0.0219	0.0029	2.09991e-14
7	121946082	rs58938116	T	G	-0.0175	0.0028	1.6e-10
8	26334103	rs7008955	G	T	0.0116	0.0021	3.40001e-08
8	51118559	rs7824756	C	T	-0.0155	0.0023	2.80027e-11
8	87680112	rs7815125	A	T	0.0179	0.0027	3.29989e-11
8	54396376	rs1585634	C	G	-0.0146	0.0026	1.29999e-08
8	73889570	rs10104523	C	T	-0.0123	0.0021	6.69993e-10
8	116686752	rs13280592	G	C	-0.0134	0.0023	9.29994e-09
8	10706411	rs1991651	G	C	0.0182	0.0021	1.69981e-17
8	97825208	rs10955084	T	C	-0.0131	0.0021	2.5e-10
8	42455166	rs2974311	A	G	0.0131	0.0021	2.69998e-10
8	95489281	rs72674824	C	T	0.0137	0.0024	3.40001e-08
8	115382484	rs9643087	T	C	-0.0135	0.0021	9.3994e-11
8	36842153	rs1547351	A	T	0.0123	0.0021	2e-08
8	143326237	rs8180995	G	A	0.0122	0.0021	8.9e-10
9	86327243	rs3447	G	C	0.0177	0.0029	3.69999e-09
9	108949159	rs10978435	C	T	-0.0151	0.0022	1.20005e-11
9	14529836	rs12376530	C	A	-0.0145	0.0024	7.90005e-10
9	23352293	rs12554512	C	T	0.0126	0.0021	1.2e-09
9	81512820	rs10746578	G	A	0.0129	0.0022	5.39995e-09
9	108959330	rs2176337	T	A	-0.0151	0.0022	1.10002e-11
9	96392182	rs10992812	A	G	0.0121	0.0022	1.7e-08
9	16347927	rs4961705	C	G	0.013	0.0022	4.20001e-09
9	127870796	rs191242857	A	G	0.0125	0.0022	1.40001e-08
9	134930808	rs4246175	A	T	0.0144	0.0022	4.19952e-11
10	10922977	rs2093623	A	G	0.0139	0.0021	4.49987e-11
10	9973015	rs7091634	G	A	0.0125	0.0021	3.79997e-09
10	120007757	rs112880127	G	A	0.0151	0.0028	2.69998e-08
10	134182921	rs7079070	A	G	-0.0165	0.0021	1.20005e-15
10	11205224	rs7909331	G	A	-0.0156	0.0028	2.90001e-08
10	118777998	rs10749233	C	G	0.0175	0.0024	9.20026e-13
10	134039242	rs2130894	T	C	0.0131	0.0024	1.7e-08
10	63239803	rs2650705	G	A	-0.0166	0.0028	3.69999e-09
10	97941022	rs61856978	C	T	-0.0154	0.0022	5.70033e-13
10	104640052	rs12244388	A	G	-0.0136	0.0022	5.80003e-10
10	106467853	rs3896224	G	A	0.0198	0.0021	2.70023e-21
11	12875312	rs1866710	G	A	0.0148	0.0023	2.30001e-10
11	43771084	rs34804222	G	A	0.0151	0.0021	1.9002e-13
11	46342834	rs7476	C	A	-0.014	0.0022	5.60003e-10
11	27734349	rs12292980	A	G	-0.0127	0.0022	1.09999e-08
11	79887549	rs4439537	C	T	0.0132	0.0021	1.09999e-10
11	112843138	rs7110863	G	A	-0.0154	0.0021	5.00035e-13
11	28656064	rs7942078	T	A	0.0161	0.0022	6.59933e-14
11	105746052	rs590414	T	A	0.0135	0.0021	1.7e-10
11	127478073	rs7927195	G	A	-0.0152	0.0021	4.90004e-13
12	23238326	rs112633616	C	A	0.0386	0.0058	5.19996e-11
12	41905017	rs10880086	A	G	0.016	0.0025	1.29999e-10
12	56468706	rs7955865	T	A	-0.0134	0.0022	8.40001e-10
12	89745477	rs2279574	A	C	0.0119	0.0021	2.59998e-08
12	24195048	rs1995181	A	T	-0.0121	0.0021	4.49997e-09
12	84043146	rs7972441	A	C	-0.0149	0.0022	1.10002e-11
13	28104552	rs9581878	A	T	0.0199	0.003	1.5e-10
13	55757388	rs9536994	C	A	0.0125	0.0022	4.20001e-09
13	69332015	rs2174752	T	G	-0.0128	0.0021	5.89997e-10
13	107644422	rs9514600	G	C	-0.0114	0.0021	2.39999e-08
13	60399045	rs341521	A	G	-0.0159	0.0023	8.99912e-13
13	59492828	rs9538248	A	C	-0.0159	0.0022	2.99985e-13
14	41059928	rs12147463	A	G	-0.0202	0.0026	3.59998e-14
14	58816212	rs12878359	C	A	0.0134	0.0021	5.30005e-10
14	93885198	rs10144067	T	C	-0.0131	0.0021	1.6e-09
14	103323448	rs7151954	G	A	-0.0208	0.0026	4.00037e-16
14	93915929	rs4569188	A	G	-0.0135	0.0022	1.29999e-09
14	30726670	rs74737734	T	A	0.0353	0.0064	2.69998e-08
14	47367434	rs3007104	A	G	-0.0148	0.0021	1.50003e-12
14	94844947	rs28929474	T	C	0.0416	0.0074	1.2e-08
14	98553482	rs7152323	G	A	-0.0156	0.0021	3.10027e-13
15	83240293	rs783544	C	A	0.0148	0.0024	3.50002e-10
15	91426560	rs4702	A	G	0.0172	0.0021	1.10002e-16
15	47684280	rs12907546	A	G	-0.0227	0.0025	2.09991e-19
15	97495941	rs7167444	T	G	-0.0138	0.0024	8.10009e-09
16	5825579	rs9923553	G	A	-0.0139	0.0023	3.79997e-10
16	75606878	rs6564268	G	C	0.0266	0.0045	5.49997e-09
16	735921	rs763053	C	T	0.0163	0.0025	4.90004e-11
16	12513797	rs7201310	A	C	0.0121	0.0023	2.69998e-08
16	24727064	rs7188873	G	A	-0.0146	0.0021	5.79963e-12
16	72505534	rs76513770	C	T	0.024	0.0031	4.90004e-15
16	90054704	rs11866420	G	C	-0.0168	0.0021	7.59976e-16
16	49622284	rs12448731	T	C	-0.0179	0.003	2.1e-09
17	47454507	rs28406364	T	C	-0.0165	0.0021	8.10028e-15
17	4938924	rs410520	T	C	0.0113	0.0021	4.60002e-08
17	65903326	rs6504551	G	T	-0.0149	0.0023	1.09999e-10
17	79095629	rs7503604	A	C	0.0129	0.0021	6.1e-10
18	40231833	rs592278	A	G	-0.0125	0.0021	3.40001e-09
18	77579773	rs7236339	A	G	-0.0201	0.0025	3.90032e-16
18	44797697	rs34155040	T	C	0.0142	0.0021	1.80011e-11
18	50811573	rs10469020	T	A	0.0217	0.0038	1.5e-08
18	53276589	rs10871582	T	G	-0.0153	0.0022	1.29987e-12
18	22647270	rs4800204	T	C	-0.0125	0.0021	4.60002e-09
19	4965064	rs10853981	A	G	-0.0123	0.0022	1e-08
19	36252494	rs807478	G	A	0.0122	0.0021	1.89998e-09
20	51510926	rs1609598	T	C	-0.0122	0.0022	3.29997e-08
20	62439274	rs4809230	A	G	0.0231	0.0039	2.5e-09
20	14731057	rs117831144	T	C	-0.0356	0.0064	3.40001e-08
20	30864279	rs6058613	G	C	-0.0171	0.0028	1.79999e-09
21	40512129	rs6517512	G	A	-0.0275	0.005	3.2e-08

## Sheet: Table S2
Table S2. Genetic information of SNPs associated with AFB in UVMR.
CHR	Position	SNP	EA	OA	Beta	SE	P
1	210322929	rs7516843	G	A	0.0611	0.0097	3.11803e-10
1	73837958	rs6677536	A	C	0.0553	0.0101	3.84503e-08
1	153760104	rs10752613	A	T	-0.0715	0.0102	1.89191e-12
1	66635371	rs2069278	C	T	-0.0576	0.0097	3.13098e-09
1	78623626	rs17391694	T	C	-0.083	0.0135	8.14798e-10
1	88845494	rs693691	C	T	-0.077	0.0135	1.262e-08
1	22347396	rs12407439	G	A	0.0754	0.0138	4.36697e-08
1	44338575	rs2906457	C	A	0.0649	0.0103	2.91803e-10
2	5891511	rs11887646	G	A	0.0707	0.0112	2.249e-10
2	12797853	rs72779695	T	C	-0.0849	0.0145	4.87203e-09
2	51873599	rs1606974	G	A	-0.0747	0.0137	4.605e-08
2	53007398	rs13420733	A	T	0.0595	0.0104	1.217e-08
2	100876628	rs4443016	G	C	0.0706	0.0095	1.01789e-13
2	156465747	rs80153284	A	C	0.2314	0.0411	1.737e-08
2	166250414	rs112282597	G	A	0.0631	0.0112	1.57199e-08
2	104181649	rs13413037	G	A	-0.0577	0.0097	2.298e-09
2	60463149	rs359271	C	T	-0.0622	0.0098	1.882e-10
3	85958954	rs62261746	G	C	0.0576	0.0104	2.85397e-08
3	74883069	rs11915934	G	A	-0.073	0.0122	2.25201e-09
3	84558093	rs142800469	T	C	0.0562	0.0099	1.305e-08
3	17966157	rs1430901	G	A	0.0562	0.0093	1.33101e-09
3	24905460	rs112512729	G	T	0.0965	0.0175	3.503e-08
3	47800216	rs13319205	A	T	-0.0646	0.0106	9.8519e-10
3	49916044	rs9838987	G	A	-0.1175	0.0098	5.54753e-33
3	132558241	rs9818010	T	G	0.063	0.0102	5.626e-10
4	77053834	rs61750814	C	T	-0.0796	0.0129	6.32106e-10
4	3272930	rs2530597	G	C	-0.0549	0.0097	1.70298e-08
4	140946828	rs17314804	T	C	0.0662	0.0095	2.66624e-12
5	140989410	rs11167753	C	T	-0.0574	0.01	1.04201e-08
5	133875033	rs11242222	G	A	0.0686	0.0122	1.67302e-08
5	24900760	rs33920398	C	T	-0.0573	0.0104	3.926e-08
5	45099778	rs10941692	C	T	0.0702	0.0114	8.84403e-10
6	19859654	rs6923535	A	G	-0.052	0.0093	2.12398e-08
6	63749513	rs6908444	A	G	-0.0558	0.0102	4.51004e-08
6	98353935	rs9401333	C	A	-0.0705	0.0101	3.23594e-12
6	31604894	rs34137317	T	C	0.2473	0.04	6.15304e-10
6	152229850	rs2347867	A	G	0.0818	0.0095	5.03501e-18
7	3505092	rs1464534	G	C	0.0606	0.0099	1.00399e-09
7	71782460	rs78928669	G	A	0.142	0.0259	4.21599e-08
7	114194615	rs1859100	G	T	-0.0539	0.0094	1.078e-08
7	49854560	rs17731405	G	A	-0.0735	0.0129	1.21099e-08
7	140182514	rs113247159	C	T	0.0641	0.0115	2.67997e-08
7	2059761	rs55988458	A	G	0.0726	0.0119	1.16201e-09
8	9556500	rs11249939	A	G	0.0633	0.0099	1.55901e-10
8	145686505	rs11774212	T	C	0.0551	0.0096	1.07599e-08
9	23360417	rs1590949	G	C	0.0583	0.0095	8.23702e-10
9	16723742	rs10962552	T	C	-0.0707	0.0128	3.11803e-08
10	118893231	rs6585429	G	A	0.084	0.0124	1.08293e-11
10	106614571	rs10786831	G	A	0.0519	0.0092	1.67598e-08
11	28008972	rs4244533	A	G	-0.0719	0.0119	1.32999e-09
12	56427808	rs1702877	T	C	0.0602	0.0098	8.22394e-10
12	84043145	rs7958796	T	A	-0.0676	0.0101	2.14585e-11
12	121407256	rs12815613	G	A	0.0564	0.0097	5.74804e-09
13	66913378	rs9540715	A	C	0.0588	0.01	4.73696e-09
14	103312965	rs72704712	G	T	-0.0879	0.0133	4.55827e-11
14	72213258	rs6574018	T	G	0.0556	0.01	2.42003e-08
15	74092777	rs8030494	A	C	0.0545	0.0096	1.302e-08
17	29241038	rs57432042	C	T	0.0905	0.0165	4.57204e-08
17	56641200	rs7359501	T	C	0.0565	0.0094	1.81698e-09
17	43932797	rs10445366	C	G	-0.0886	0.0136	6.68652e-11
18	36510587	rs60222682	T	C	-0.0646	0.0117	3.50598e-08
18	75902735	rs11081529	C	T	-0.0595	0.0099	1.81301e-09
18	53260732	rs590076	A	G	-0.0553	0.0095	5.78096e-09
19	13285293	rs8110682	C	T	0.0695	0.011	2.59298e-10
20	31097877	rs293566	C	T	-0.0694	0.0099	2.18223e-12
21	46642764	rs2253763	C	T	-0.0534	0.0098	4.58205e-08
22	30121577	rs5763436	T	A	-0.0542	0.0097	1.93602e-08

## Sheet: Table S3
Table S3. Genetic information of SNPs associated with AAM in UVMR.
CHR	Position	SNP	EA	OA	Beta	SE	P
1	14150740	rs2697963	T	G	-0.0526681	0.00601023	8.00018e-19
1	65934354	rs61779781	C	T	0.0327547	0.00441974	4.79954e-14
1	83252703	rs441675	G	T	0.0243831	0.00440109	2.1e-08
1	98375448	rs11165924	G	A	-0.0272857	0.00467311	1.7e-09
1	243856681	rs1973284	G	A	0.0301442	0.00473385	1.2e-10
1	162892924	rs2343506	C	A	0.0286232	0.00449733	1.29999e-10
1	176563260	rs10913213	G	C	-0.0266985	0.00462266	1.6e-08
1	8418650	rs1058766	C	T	-0.0287852	0.00464334	2e-09
1	44148168	rs4660257	C	T	-0.0429011	0.00478327	6.79986e-20
1	72619961	rs2422137	A	C	-0.0351118	0.00440077	6.4998e-15
1	38753501	rs1755296	A	G	0.0274676	0.00502342	1.79999e-08
1	75005067	rs7553348	A	G	0.057628	0.00441598	6.70039e-39
1	165410785	rs2194899	G	A	0.0638615	0.004587	6.89922e-47
1	177894591	rs509325	G	T	-0.0711672	0.00542374	9.70063e-41
1	213451958	rs12040029	T	C	-0.0427042	0.00698534	3.29997e-09
1	54728858	rs643428	T	C	-0.0254603	0.00450536	5e-09
1	102508093	rs4133019	C	A	-0.03462	0.00440764	3.29989e-15
1	199802016	rs2809969	C	T	-0.0328258	0.00440694	3.80014e-14
2	417167	rs62106258	C	T	0.136403	0.0101414	6.89922e-41
2	25126046	rs6712986	C	T	-0.0427706	0.00667885	1.80011e-11
2	184261573	rs842545	C	T	-0.0384371	0.00548399	1e-12
2	203365009	rs190286519	T	A	-0.0468671	0.00670498	7.89951e-12
2	211137411	rs60194422	A	G	-0.023776	0.00442508	4.60002e-08
2	100607421	rs6719214	C	T	-0.0342332	0.00618126	4.09996e-08
2	156621725	rs142058842	G	C	0.0758962	0.00587174	5.60015e-38
2	48013099	rs3136247	G	A	0.0388383	0.00554768	1.29987e-13
2	142314952	rs6747911	T	G	0.0369617	0.00439386	3.40017e-17
2	153573528	rs4664605	T	C	-0.0409095	0.00461044	2.39994e-19
2	157366558	rs141651762	C	G	-0.0454965	0.00800237	1.40001e-09
2	11720299	rs113467400	T	C	-0.0439811	0.00775726	1.09999e-08
2	61389609	rs17006627	C	G	0.0465772	0.00549048	3.59998e-17
2	73536689	rs59072247	T	C	0.106538	0.0129164	1.59993e-17
2	137409714	rs17654195	A	C	0.0322871	0.00476282	1.59993e-11
2	199625393	rs1518086	A	G	0.0580144	0.00458139	1e-36
2	200045258	rs2167378	T	C	-0.0426758	0.00440424	4.49987e-23
2	209637598	rs16841741	G	A	0.0547363	0.00698345	2.39994e-16
2	632592	rs12992672	A	G	-0.0741008	0.0057947	1.99986e-36
2	56577406	rs11893331	G	A	0.0740641	0.00583166	3.59998e-38
2	59813297	rs2539709	C	T	0.0256199	0.0044724	1.79999e-08
2	105870779	rs2679894	G	A	-0.0523193	0.00444355	3.80014e-33
2	169705104	rs566465	T	A	0.0244806	0.00437526	4.09996e-08
2	199742271	rs67103685	C	T	-0.0273165	0.00493629	1.5e-08
3	114790058	rs1473580	G	C	-0.0491116	0.00739297	1.20005e-11
3	49597230	rs35999162	G	C	-0.0341614	0.00473702	1.99986e-13
3	61264084	rs815715	G	C	0.0267217	0.00445323	2.90001e-09
3	88273071	rs9284814	A	G	-0.0503517	0.00683165	6.00067e-14
3	24206463	rs73035994	C	T	0.0897845	0.013485	3.69999e-11
3	86892364	rs9681954	C	T	0.0464065	0.00450963	4.19952e-26
3	185652947	rs16860342	T	C	0.036892	0.00443479	1e-17
3	1855579	rs116250833	G	A	0.0340575	0.00647905	3.59998e-08
3	18435218	rs9310563	T	C	-0.0277707	0.00447979	2.39999e-10
3	24715135	rs1984870	T	G	0.0353231	0.00443622	6.4998e-16
3	51776104	rs141829833	T	C	0.153575	0.0148947	3.80014e-26
3	132607325	rs73205548	T	C	0.0412744	0.00607095	5.90065e-11
3	156795468	rs13322435	G	A	-0.0356624	0.00449897	1.39991e-16
3	117593483	rs7433864	A	C	0.0523589	0.00438433	3.90032e-34
3	128058617	rs3849531	T	A	0.0431043	0.00495062	4.10015e-17
3	172126476	rs9849338	A	C	-0.029522	0.0046044	7.19946e-11
4	45182527	rs10938397	G	A	-0.0428201	0.00443926	1.20005e-22
4	115996673	rs10857036	C	T	0.025552	0.00445207	1.79999e-09
4	3267668	rs2798224	A	G	0.0280679	0.00443628	1.5e-10
4	28794872	rs9991479	C	T	0.0380426	0.00494978	5.79963e-14
4	104774698	rs115260227	G	A	0.251667	0.0212133	1.69981e-31
4	95130025	rs183993	A	G	0.0272285	0.00446788	3.50002e-09
4	104584997	rs75544266	T	C	0.0838587	0.00956147	8.10028e-19
4	132764481	rs17464835	A	G	0.0351993	0.00546911	4.40048e-11
5	111134797	rs141344917	A	G	-0.0809447	0.0092164	7.10068e-19
5	156772974	rs11738611	A	C	0.0316112	0.00535252	1.89998e-09
5	180653039	rs7727787	A	G	-0.0435076	0.00643467	7.8001e-11
5	110569130	rs62376854	G	A	-0.0572013	0.00952212	1.79999e-09
5	137018758	rs56289631	A	G	0.0347088	0.00522124	5.40008e-12
5	16836005	rs9312937	C	T	0.0277561	0.00445274	8.79995e-10
5	64020316	rs80170948	G	T	0.0719856	0.0113711	4.70002e-11
5	168738591	rs12656569	C	A	-0.0307236	0.00545971	3.40001e-08
5	59144730	rs256353	A	T	0.025239	0.00476094	2.1e-08
5	133900513	rs13179411	T	G	0.074859	0.00613024	7.50067e-35
5	147827438	rs9325098	T	G	0.0261175	0.00493456	4.79999e-08
5	43190647	rs35375873	C	G	0.0509182	0.00702962	1.80011e-13
5	52669554	rs34750307	A	G	-0.0274392	0.00446807	3.29997e-10
5	77148596	rs13185314	T	G	-0.0233461	0.00439288	2.69998e-08
5	95649772	rs10063744	G	C	0.0322865	0.0048862	2.90001e-11
6	56848842	rs34399458	T	C	-0.0509934	0.00578785	1.69981e-18
6	98770345	rs7749175	T	C	0.0237333	0.00440803	1.89998e-08
6	100116092	rs9321659	A	G	0.0640524	0.00646327	1.50003e-22
6	126788107	rs1844594	A	G	-0.0468673	0.00440559	1.39991e-27
6	151806283	rs9397414	G	A	-0.0385374	0.00472582	9.8992e-16
6	20761234	rs9295482	C	A	0.0254701	0.00464279	2.5e-08
6	41831143	rs2254479	A	G	-0.0340836	0.0043999	1.50003e-14
6	54663168	rs7452200	T	C	0.035197	0.00438919	1.39991e-16
6	66502270	rs116343494	T	C	-0.0692867	0.01326	4.09996e-08
6	108927842	rs2764261	G	A	-0.0327812	0.004534	1.80011e-13
6	50849459	rs62405440	T	C	-0.0387147	0.00706825	4.20001e-08
6	100954036	rs240766	A	G	-0.043937	0.00441135	5.70033e-24
6	128345371	rs17245411	C	T	-0.0636133	0.0108939	3.79997e-09
6	8716385	rs1207792	G	C	-0.0366553	0.00689445	2.5e-08
6	76432116	rs62415601	C	A	0.0300097	0.00453875	1.50003e-11
6	77710316	rs34613202	C	G	-0.0564177	0.0054326	1.9002e-24
6	105365725	rs1933801	T	C	-0.142674	0.00469695	1e-200
6	170622922	rs6456198	G	C	0.034655	0.00628152	2.90001e-08
7	1642196	rs113772882	T	G	-0.0308005	0.00485045	1.7e-10
7	74134911	rs35005436	C	T	-0.0576868	0.00602548	8.99912e-22
7	130420740	rs35775580	G	A	0.0734472	0.01037	6.59933e-13
7	32941119	rs10226266	G	A	0.0251597	0.00448985	2e-08
7	41467946	rs4141153	G	A	0.0647824	0.00552	3.40017e-32
7	75170830	rs1167792	C	G	-0.0300397	0.00442968	1.59993e-11
7	129663496	rs11556924	T	C	0.0270396	0.00450789	2.39999e-09
7	138821072	rs113013060	A	C	0.0661571	0.0106491	2.5e-10
7	157983840	rs56283944	A	G	0.0263137	0.0046452	2.19999e-09
7	99701176	rs999885	A	G	0.0247981	0.0043968	2.80001e-08
7	121978066	rs1899692	C	G	0.0344753	0.00579894	3.59998e-10
8	53842780	rs62507083	T	G	-0.0441542	0.00677517	1.50003e-11
8	87340870	rs2953511	A	G	-0.0339242	0.00505054	7.8001e-12
8	4550990	rs12550650	T	C	0.0405256	0.00442664	8.99912e-21
8	25311269	rs17053711	A	G	0.0295493	0.00499257	7.10003e-09
8	54026145	rs34726119	T	C	0.041217	0.005279	9.8992e-15
8	73455936	rs4738266	T	C	0.0278999	0.00472931	4e-09
8	4833790	rs7463166	G	A	-0.036827	0.00453653	9.8992e-17
8	94746698	rs3133974	T	G	-0.0276609	0.0048662	1.6e-08
8	77784096	rs10090153	G	A	0.0325043	0.00448719	3.19963e-13
8	78160179	rs7846385	C	T	-0.0432827	0.00485942	4.30031e-20
8	140646051	rs62520182	T	C	0.0574579	0.00630719	4.70002e-21
8	3766430	rs4875259	C	T	-0.0334634	0.00457857	5.19996e-14
9	86703561	rs10780649	G	T	-0.045358	0.00440551	8.9002e-26
9	105686085	rs10820310	G	A	-0.0276671	0.00491848	1.29999e-08
9	76017200	rs62539117	G	C	0.0688535	0.00896628	1.99986e-14
9	81706625	rs2066259	A	G	0.0304763	0.00581352	4.20001e-08
9	92202495	rs10797119	C	T	-0.0391157	0.00442053	1.69981e-19
9	108916009	rs10978430	T	C	-0.102611	0.00473535	1.59956e-105
9	114344403	rs10817190	A	G	-0.0412902	0.00698862	1.09999e-09
9	127255448	rs2297605	A	G	0.0391179	0.004456	3.19963e-19
9	1616908	rs697049	T	C	-0.0292575	0.0046374	1.5e-10
9	83255314	rs2183004	A	G	-0.0396884	0.00497616	1.29987e-14
9	131015279	rs2267958	A	G	0.0248258	0.00448241	7.49998e-09
9	7174673	rs913588	A	G	-0.0398411	0.00438824	3.10027e-19
9	92507497	rs10908948	A	G	-0.0245063	0.00443741	5.99998e-09
9	11426645	rs9406422	A	G	0.0678288	0.00864887	2.09991e-15
9	73796450	rs1360201	T	C	-0.025138	0.00438572	2.69998e-09
9	76953396	rs4351477	G	C	0.0491811	0.0061365	5.00035e-16
9	114318394	rs7852169	G	C	0.108495	0.00798145	8.49963e-44
10	123676662	rs7077302	G	C	-0.0513345	0.00808728	1.5e-10
10	1731871	rs1874984	C	G	0.0427281	0.00439245	4.00037e-23
10	74060201	rs10740399	G	A	-0.0271414	0.00466905	1.5e-08
10	64904071	rs7073746	G	A	0.0263235	0.00440398	3.29997e-09
10	126862256	rs9423024	A	C	0.0384121	0.00440704	1.29987e-19
10	97877320	rs1172955	A	T	-0.0579605	0.00484617	3.10027e-33
10	102640663	rs10786610	C	G	-0.0284983	0.00465987	1.40001e-10
10	117480864	rs2532718	T	C	0.0283572	0.00445687	4.10015e-11
11	13318524	rs11605776	A	C	-0.0558708	0.00484852	1.50003e-31
11	94071678	rs545075	C	G	0.0655493	0.00977075	6.89922e-11
11	122726166	rs11218864	C	T	0.0387115	0.00630035	5.99998e-10
11	8404501	rs16937956	G	A	0.0458912	0.00461213	3.10027e-22
11	16685154	rs117947332	C	T	-0.0543278	0.00971606	3.79997e-08
11	27702383	rs16917237	T	G	0.0439232	0.005461	2.70023e-15
11	77917305	rs2256464	A	C	0.0400484	0.00603322	6.00067e-12
11	84752914	rs11823251	G	C	0.0281484	0.00499776	1.2e-08
11	30226528	rs11031006	A	G	0.0496026	0.00629963	1.39991e-15
11	46071253	rs4073513	G	A	0.0327742	0.00481963	1.50003e-11
11	55584441	rs56884601	A	G	-0.0275806	0.00456982	6.29999e-09
11	101436741	rs10895141	C	A	0.0458109	0.00467834	1.50003e-22
11	1899962	rs12360772	A	G	-0.0373402	0.00566131	4.90004e-11
11	43628749	rs4755720	T	C	0.0372366	0.00451361	5.90065e-16
11	47532395	rs11039266	G	T	0.0415182	0.00491132	1.39991e-16
11	63595925	rs7949608	G	A	-0.0258454	0.0044326	1.29999e-08
11	122832074	rs7115813	G	A	0.0659238	0.00442021	2.49977e-50
12	24601048	rs11047447	G	A	0.031604	0.00464607	1.39991e-12
12	49389320	rs1054442	C	A	-0.0357517	0.00453766	1.80011e-16
12	132410245	rs10902475	A	C	0.0292568	0.00499703	2.80001e-09
12	47844662	rs112335739	T	C	0.0453708	0.00713218	1.7e-10
12	97541532	rs10860153	G	A	-0.031026	0.00468248	2.70023e-11
12	121404155	rs7135337	C	A	0.0261541	0.00447304	3.59998e-09
12	108611474	rs10861880	C	T	-0.0249449	0.00438961	2.90001e-08
13	62001051	rs4519219	C	T	0.0284868	0.0046124	6.20012e-11
13	71559009	rs803821	C	T	0.0294834	0.00467021	3.40001e-10
13	28867268	rs9554311	T	C	0.0292638	0.0046808	9.09913e-11
13	49476315	rs9568125	T	C	0.0430744	0.0060726	8.60003e-12
13	59833110	rs1327942	A	T	-0.0256756	0.0044775	1e-08
13	100564508	rs9517913	A	G	0.0298861	0.00449206	8.30042e-12
13	112082513	rs11619721	T	G	-0.0484127	0.00772697	1.09999e-10
13	74561706	rs7329599	T	C	0.0357138	0.00519126	2.99985e-11
13	97968001	rs12019957	C	T	-0.0330804	0.00576205	5.99998e-09
13	112187882	rs9560114	T	A	0.0295955	0.00501607	3.09999e-09
13	28013501	rs7992832	T	C	0.0298309	0.00493895	2.69998e-09
13	40351064	rs7986796	T	G	-0.0344969	0.00456372	1.20005e-15
14	40905007	rs17780982	T	G	0.0256581	0.00449802	1.2e-08
14	100920416	rs78352137	C	T	-0.0795667	0.00698997	2.70023e-30
14	26329449	rs7148399	C	T	-0.0263373	0.00480143	3.29997e-08
14	93917392	rs10150677	G	C	-0.0336033	0.00475208	2.19989e-13
14	30514335	rs10136330	T	C	-0.0782757	0.0113045	5.30029e-12
14	60994213	rs4365199	G	T	-0.0496422	0.00477882	3.80014e-25
14	78424783	rs12879819	T	C	-0.0285318	0.00442825	1.9002e-11
14	101204235	rs1555406	T	C	-0.0428149	0.00684777	4.09996e-10
14	101529005	rs7161194	G	A	0.0356598	0.00486968	4.60045e-13
15	68040266	rs12592315	G	A	-0.0321001	0.0044408	7.50067e-14
15	93465187	rs1881837	A	G	0.0383777	0.00602877	1.09999e-10
15	99288741	rs72767997	C	T	0.0863024	0.0134218	4.40048e-11
15	60781513	rs3743266	C	T	-0.0465685	0.00467271	4.70002e-24
15	23809876	rs6576457	A	G	-0.0438814	0.00479485	2.19989e-20
15	24106808	rs10519445	A	G	-0.0258104	0.00443325	2.69998e-08
15	41247859	rs112036939	T	A	0.0734861	0.0127068	3.29997e-09
15	41427864	rs561821	T	C	-0.0366418	0.00454542	5.90065e-16
15	82455478	rs77093843	A	G	0.0329611	0.00537428	2.1e-10
15	54364761	rs11071027	C	A	-0.0257615	0.00454468	2e-08
15	74336633	rs5742915	C	T	0.0371045	0.00441329	4.90004e-16
15	89056040	rs13835	A	C	-0.0489258	0.00445141	2.19989e-28
16	19935763	rs114285994	A	G	0.0549832	0.0063661	3.69999e-19
16	69849546	rs12926791	G	C	0.0565717	0.00446986	1.69981e-37
16	6560430	rs12933772	G	C	-0.0267822	0.00474606	7.00003e-09
16	3613126	rs12445430	T	C	-0.029295	0.00544031	2.69998e-08
16	14388750	rs1704528	C	T	0.0560581	0.00468106	5.40008e-33
16	52291939	rs1362376	C	T	-0.0459683	0.00558461	5.60015e-16
16	84808824	rs774298	G	C	0.0261567	0.00454795	5.80003e-09
16	30142021	rs57149692	C	G	0.0315252	0.00450558	1.80011e-12
16	53802494	rs11642015	T	C	-0.0717752	0.00448419	1.10002e-57
17	6034754	rs12603280	A	G	-0.0359176	0.00515458	4.30031e-13
17	49613785	rs9635759	A	G	0.071482	0.00488144	2.19989e-49
17	77952751	rs34768269	C	T	-0.035538	0.00559211	7.89951e-11
17	77796437	rs7218751	G	A	-0.0304066	0.00559596	1.2e-08
17	79220224	rs2725405	C	G	-0.030428	0.00444231	1.69981e-12
17	43146432	rs9913787	A	G	-0.0283066	0.00482153	3.89996e-09
17	43744344	rs1635298	A	T	-0.0365809	0.00510394	1.29987e-13
17	53174727	rs17817628	G	A	-0.0414904	0.0048672	8.4004e-18
18	3817134	rs12607903	T	C	-0.0526797	0.00491904	7.50067e-28
18	44785302	rs2668767	C	T	0.0553871	0.00445269	1.59993e-36
18	31703064	rs9945304	G	C	-0.0268417	0.00446667	2.80001e-10
18	53315397	rs17089911	A	T	-0.0240824	0.00439372	2.1e-08
18	62339300	rs8087694	C	G	0.0309842	0.00556007	2.5e-08
18	57891072	rs9957921	C	G	0.0522934	0.00858115	4.79999e-10
19	5134096	rs2251561	T	C	0.030211	0.00502496	9.09997e-10
19	47569003	rs3810291	A	G	-0.0421394	0.00469982	1.29987e-19
19	1849147	rs35917007	G	A	0.0436137	0.0044013	1.29987e-23
19	36204690	rs107068	G	A	0.0319594	0.00441338	7.19946e-13
19	9991735	rs8112411	A	G	0.0527294	0.00454063	1.29987e-31
19	18230274	rs10401175	A	C	0.0261688	0.00441665	4.90004e-09
19	18806668	rs2003476	C	T	0.0295072	0.00450085	2.09991e-11
19	58991479	rs882609	A	G	0.0253041	0.00442778	4.20001e-09
20	18421988	rs6045400	G	A	-0.0359793	0.00547511	6.79986e-12
20	33456921	rs7273470	C	G	0.0355836	0.00516253	4.10015e-13
20	17085493	rs852033	C	A	0.0416115	0.00510253	1.59993e-16
20	37294739	rs35255016	T	C	0.0372655	0.00517673	1.50003e-13
20	54823805	rs3746619	A	C	0.0527107	0.00793216	6.20012e-11
20	19680657	rs6106122	G	A	0.0287508	0.00443297	1.79999e-10
20	46364282	rs6066454	T	C	0.0250095	0.00458756	2.1e-08
20	62418243	rs6010651	C	A	0.025854	0.00455923	1.2e-08
21	35320941	rs35184820	G	T	-0.0294961	0.0044142	2.39994e-11
21	37791466	rs73204208	G	T	0.0483207	0.00660013	1.99986e-12
21	40611442	rs4818008	A	T	-0.049356	0.004609	9.3994e-26
22	22214746	rs4821402	A	G	-0.0265356	0.00443075	1.09999e-10
22	31298208	rs12167144	C	A	-0.0336445	0.0048787	7.89951e-12
22	49680429	rs9616551	G	A	-0.0343294	0.00556148	7.49998e-09

## Sheet: Table S4
Table S4. Genetic information of SNPs associated with ANM in UVMR.
CHR	Position	SNP	EA	OA	Beta	SE	P
1	43137280	rs12046563	G	A	-0.0251841	0.0043189	5.49997e-09
1	169732743	rs12132692	T	C	0.0402635	0.00626821	1.29999e-10
1	246930564	rs7779	C	G	0.0398625	0.00707203	1.7e-08
1	6701978	rs200448	C	T	-0.0214999	0.00372895	8.10009e-09
1	39358143	rs9438982	A	C	-0.0471437	0.00394883	7.39946e-33
1	244613791	rs6667957	C	T	-0.0259762	0.00374996	4.30031e-12
1	46680167	rs55707872	C	A	0.0353746	0.00397578	5.70033e-19
1	149815740	rs72708144	C	T	0.0587965	0.00921141	1.7e-10
1	242049649	rs4408133	C	G	0.0316029	0.00391465	6.89922e-16
1	180949131	rs4495657	C	T	0.0328462	0.00376043	2.39994e-18
2	152280246	rs4491723	G	A	0.0310704	0.00418072	1.10002e-13
2	171814750	rs4668354	G	C	0.0347835	0.00380081	5.60015e-20
2	27656036	rs809673	G	A	-0.0417213	0.00376875	1.69981e-28
2	203425475	rs6435156	T	C	-0.0263107	0.0042185	4.49997e-10
2	48005821	rs76928871	G	A	0.043013	0.00468506	4.30031e-20
2	216958369	rs6736096	C	T	0.0201113	0.00368295	4.70002e-08
2	32701687	rs17820747	C	A	0.0259694	0.00433713	2.1e-09
2	67531571	rs78385274	C	G	-0.0593868	0.00600442	4.60045e-23
2	67649768	rs62156695	G	A	-0.0640509	0.00603671	2.70023e-26
2	121146501	rs72827480	C	T	0.0270835	0.00376142	6.00067e-13
2	135682208	rs7589040	T	C	-0.0315167	0.00449719	2.39994e-12
3	156397174	rs345985	T	C	-0.0238739	0.00374945	1.89998e-10
3	183562925	rs10937153	A	G	0.0360705	0.00432513	7.39946e-17
3	44286015	rs17646517	G	C	-0.0715967	0.0122548	5.1e-09
3	9008174	rs507926	C	T	0.0298505	0.00494009	1.5e-09
3	50174197	rs2624847	T	G	0.0268408	0.00422243	2.1e-10
3	126160601	rs4679121	T	C	-0.038058	0.00604834	3.09999e-10
3	135939586	rs9818740	A	G	-0.0278441	0.00413884	1.69981e-11
4	84400330	rs1565909	T	C	0.0623334	0.00368522	3.50026e-64
4	155690081	rs156520	A	C	0.0224571	0.0041173	4.90004e-08
4	25408838	rs34811474	A	G	-0.0238895	0.0043662	4.49997e-08
4	13571901	rs7661090	T	C	-0.0352894	0.0059614	3.2e-09
4	48690408	rs6830848	T	G	-0.0347717	0.00368223	3.59998e-21
4	100934530	rs9307242	C	T	-0.0271568	0.00382072	1.20005e-12
4	185746088	rs12503643	T	G	0.0467221	0.00376808	2.60016e-35
5	6739791	rs419128	A	G	-0.0347717	0.00386202	2.19989e-19
5	141675985	rs10476835	A	G	0.0211285	0.00369077	1e-08
5	176448139	rs58279426	C	T	0.0675842	0.00369987	1.50003e-74
5	154257868	rs2688194	C	T	0.0440712	0.00665805	3.59998e-11
5	175948316	rs9313736	A	G	-0.0314315	0.00377284	8.00018e-17
5	173471004	rs72814771	G	T	0.0493593	0.0062528	2.90001e-15
6	16278390	rs4716056	G	A	0.0214312	0.00379142	1.6e-08
6	29918587	rs1655907	C	T	-0.0290465	0.00508668	1.09999e-08
6	160120799	rs6912979	C	T	-0.0255493	0.00409197	4.30002e-10
6	10887253	rs9358956	C	G	-0.0658709	0.00494254	1.59993e-40
6	31229404	rs2524119	C	T	0.0237527	0.00368586	1.2e-10
6	31601012	rs2844466	C	T	-0.0472066	0.00383583	8.30042e-35
6	111537016	rs78080415	C	T	0.0298435	0.00524617	1.29999e-08
7	5448087	rs7778113	T	G	0.0279687	0.0039179	9.3994e-13
7	50514904	rs62445870	T	C	0.0745712	0.012408	1.89998e-09
7	144096158	rs112190116	T	C	0.142691	0.0175968	5.10035e-16
7	56162172	rs4049337	C	G	-0.0257386	0.00401737	1.5e-10
7	128692710	rs6961014	G	C	-0.029044	0.00451308	1.2e-10
7	99785765	rs74742883	G	T	-0.0310808	0.00445473	2.99985e-12
7	105994726	rs2519673	A	G	-0.0267774	0.00381997	2.39994e-12
8	37884310	rs28797500	C	T	-0.0846069	0.00443452	3.80014e-81
8	81754701	rs7827991	A	C	0.041731	0.00688397	1.29999e-09
8	103636045	rs77952879	C	G	-0.0421247	0.00694851	1.29999e-09
8	48926264	rs7845046	A	T	-0.0492105	0.0083836	4.39997e-09
8	129621777	rs6470643	C	A	-0.0282893	0.0044663	2.39999e-10
9	32975210	rs10813912	G	A	0.0248784	0.00380188	6.00067e-11
10	13208912	rs74701710	A	G	-0.0483435	0.00803605	1.79999e-09
10	97826334	rs7087644	G	A	-0.0839477	0.00931223	1.99986e-19
10	101970997	rs6584351	G	A	0.0204696	0.00367696	2.59998e-08
10	131590300	rs728900	A	T	-0.0317053	0.00375738	3.19963e-17
10	70224532	rs10998203	G	C	-0.0360969	0.00458046	3.29989e-15
10	126680627	rs61870304	G	A	-0.0368462	0.00611348	1.7e-09
11	9469792	rs1020622	G	C	0.0218648	0.00373281	4.70002e-09
11	32549463	rs7125555	T	C	-0.0276469	0.00368739	6.4998e-14
11	30226356	rs11031005	C	T	0.0545996	0.00527248	3.90032e-25
12	66649478	rs184540366	T	G	-0.0848094	0.012884	4.60045e-11
12	123659542	rs1790123	T	C	0.0346952	0.00460161	4.70002e-14
12	10875928	rs77100210	C	A	0.113128	0.008439	5.60015e-41
12	66704225	rs75770066	G	A	0.231048	0.0106265	8.09096e-105
12	130823657	rs28416520	A	G	-0.0356415	0.00372893	1.20005e-21
12	57146069	rs2277339	G	T	-0.0780582	0.00599615	9.70063e-39
13	32968810	rs11571818	C	T	-0.112885	0.0190859	3.29997e-09
13	61113739	rs4886238	A	G	0.0379851	0.0039464	6.29941e-22
14	34985658	rs17856037	T	C	-0.0739792	0.0117329	2.90001e-10
14	20938251	rs1760940	C	A	-0.0380724	0.00426482	4.40048e-19
15	42127734	rs2241522	G	A	-0.0216094	0.0038967	2.90001e-08
15	41438563	rs112217463	A	G	-0.0373438	0.00382293	1.50003e-22
15	89781855	rs9788714	A	G	-0.0429278	0.00380771	1.80011e-29
15	63819427	rs55848327	A	G	0.0251522	0.00437233	8.79995e-09
15	86302283	rs888368	G	A	0.0221884	0.00368454	1.7e-09
16	9210373	rs8045589	T	A	-0.0225953	0.0036951	9.69996e-10
16	33892028	rs12444283	G	C	-0.0289439	0.00396012	2.70023e-13
16	53908484	rs10521305	C	T	0.0543913	0.00778033	2.70023e-12
16	89789898	rs6500437	C	T	-0.0354601	0.00397468	4.60045e-19
16	9069331	rs17680522	G	A	0.0231515	0.00406147	1.2e-08
16	88531861	rs4782369	C	G	0.0300142	0.00392749	2.09991e-14
16	11953080	rs251723	C	G	0.0517082	0.00388425	1.99986e-40
17	55363674	rs3803756	T	A	-0.0247507	0.00384048	1.2e-10
17	41173226	rs9915489	T	A	0.043559	0.00390689	7.19946e-29
17	37833035	rs2941506	G	A	0.0373779	0.00397463	5.19996e-21
17	62479273	rs17650301	C	A	-0.0401265	0.00403659	2.80027e-23
17	5330186	rs11650324	G	A	0.0390919	0.00443178	1.10002e-18
19	3933314	rs2304192	G	A	-0.0281824	0.00404022	2.99985e-12
19	23104068	rs60907808	G	A	-0.0443796	0.00525887	3.19963e-17
19	46865945	rs12609254	T	C	-0.0338934	0.00594874	1.2e-08
19	55827175	rs34962991	A	G	-0.0983543	0.00383238	2.89734e-145
19	56317058	rs299168	A	G	0.0506456	0.00628843	8.00018e-16
19	950694	rs349306	A	G	0.0525066	0.00561478	8.60003e-21
19	33464225	rs73037453	T	C	-0.0264143	0.00468736	1.7e-08
19	56452144	rs394448	C	G	-0.020456	0.00370034	3.2e-08
20	63244	rs6139074	C	A	-0.0306464	0.00456118	1.80011e-11
20	25282967	rs746748	T	C	0.0474397	0.00728581	7.50067e-11
20	61289445	rs6011452	A	C	-0.0490561	0.00444771	2.80027e-28
20	61533039	rs10854167	C	G	-0.0394814	0.0045064	1.9002e-18
20	5948227	rs16991615	A	G	0.243363	0.00766417	1e-200
20	48501351	rs536092	T	C	0.0238492	0.00381037	3.89996e-10
22	22336708	rs9607474	T	C	-0.032426	0.00573242	1.5e-08
22	39021165	rs4821798	C	T	-0.0434503	0.00398813	1.20005e-27
22	29127412	rs9613667	C	A	-0.0232454	0.00387681	2e-09

## Sheet: Table S5
Table S5. Genetic information of SNPs associated with PA in UVMR.
CHR	Position	SNP	EA	OA	Beta	SE	P
3	65776657	rs264088	C	G	-0.0603	0.0127	1.882e-06
4	55626059	rs116779384	T	C	0.1619	0.0352	4.128e-06
4	162865732	rs62331242	C	T	0.0578	0.0125	3.73697e-06
5	32390749	rs114642968	G	C	0.2371	0.0454	1.75902e-07
6	6605952	rs72821154	C	T	-0.1167	0.024	1.13099e-06
6	16275204	rs16877783	C	A	0.1916	0.041	2.87998e-06
7	44884529	rs190991486	C	G	-0.1895	0.0411	3.91498e-06
7	45568379	rs75072290	C	T	0.0625	0.0121	2.55399e-07
7	5817281	rs117387225	A	G	-0.1751	0.0381	4.23604e-06
9	96356664	rs116841729	T	C	0.0742	0.0154	1.53102e-06
9	4715341	rs466300	A	G	-0.052	0.0113	4.11604e-06
10	55817150	rs34801628	T	C	-0.0964	0.0189	3.304e-07
10	129793672	rs73378147	C	T	0.2288	0.0501	4.84697e-06
10	118816530	rs10787749	A	G	-0.059	0.0118	5.36105e-07
11	30019311	rs139487648	G	A	-0.2061	0.0414	6.36605e-07
15	87303479	rs72750009	C	T	0.1017	0.0216	2.46899e-06
15	52182515	rs186775074	C	A	0.2823	0.0587	1.52901e-06
18	44301822	rs151266927	T	C	0.3097	0.0657	2.41402e-06
20	23373770	rs6048778	G	A	-0.0448	0.0097	3.85097e-06

## Sheet: Table S6
Table S6. Genetic information of SNPs associated with EA in two-step MR.
CHR	Position	SNP	EA	OA	Beta	SE	P
1	44026656	rs12076635	C	G	0.108644	0.0120429	1.29987e-19
1	74653178	rs7531271	T	C	0.0819718	0.00997038	5.40008e-16
1	110766454	rs59123361	A	G	-0.114204	0.0163386	1.29987e-12
1	159313842	rs12132451	A	G	-0.0698831	0.0100246	2.60016e-12
1	159902526	rs3827531	C	T	0.0555168	0.00997412	2.5e-08
1	216676259	rs11572842	C	T	0.0580733	0.0106501	4.49997e-08
1	93747683	rs7526112	G	T	-0.0750504	0.0103568	3.90032e-13
1	110534914	rs333078	A	C	-0.0590261	0.0104144	1.40001e-08
1	171516863	rs35039375	G	A	-0.112781	0.0173863	8.00018e-11
1	204587569	rs3747631	C	G	0.107813	0.0122249	1.20005e-18
1	212369228	rs71646142	T	C	0.0741249	0.0127235	3.40001e-09
1	221948869	rs12029988	C	T	0.0624359	0.0100431	5.60003e-10
1	243458502	rs3943093	T	C	-0.0832401	0.0106621	7.59976e-15
1	6867842	rs12735232	C	T	0.0841563	0.0136655	7.49998e-10
1	69389242	rs6682095	C	G	0.112892	0.0169734	2.60016e-11
1	72729142	rs1620977	G	A	-0.102379	0.0112328	5.50047e-20
1	91207757	rs7548936	C	G	-0.0853414	0.0102975	1.20005e-16
1	110046373	rs575113	A	G	0.0610304	0.0110239	2.5e-08
1	41779673	rs1892417	C	T	-0.0820081	0.0119058	4.19952e-12
1	96590987	rs61787087	A	G	0.057584	0.0106229	4.30002e-08
1	201870221	rs2820313	G	A	-0.0601007	0.0105082	8.79995e-09
1	98332523	rs61787785	C	G	-0.0908066	0.0142332	1.89998e-10
2	70488470	rs2706762	T	C	0.0840388	0.0139147	9.29994e-10
2	142347113	rs6429911	C	T	0.112184	0.0179543	2.80001e-10
2	233743794	rs35811586	T	C	0.120428	0.0215761	1.79999e-08
2	44854981	rs12468040	G	T	-0.0827748	0.0102399	3.59998e-16
2	51819019	rs72807818	A	G	0.0866801	0.0146092	2.90001e-09
2	60713235	rs10189857	G	A	-0.0811424	0.0100538	5.79963e-16
2	68495276	rs7580304	T	A	0.0587154	0.0107726	4.30002e-08
2	100869702	rs2309812	T	C	0.0959316	0.0102603	4.60045e-21
2	104441546	rs2570497	T	C	-0.0674166	0.0103965	6.4998e-11
2	144257639	rs13409451	G	A	0.0826177	0.0102128	6.09958e-16
2	159515697	rs1010334	C	A	0.108246	0.0191961	8.50002e-09
2	172866359	rs7598246	C	T	-0.0640455	0.0101055	3.40001e-10
2	183393811	rs1835340	A	G	-0.0800164	0.0142153	1.40001e-08
2	189579045	rs781289	G	A	-0.184166	0.0270759	1.20005e-11
2	199497115	rs1455350	A	T	-0.0895595	0.0100104	3.29989e-19
2	212662619	rs62184483	G	T	-0.0917504	0.0110667	1.59993e-16
2	58101921	rs7583473	T	C	-0.116511	0.0188912	8.19993e-10
2	10957848	rs12474895	C	A	0.0671895	0.0113578	2.80001e-09
2	115943933	rs11693764	C	T	-0.0579596	0.010169	6.49995e-09
2	219274142	rs62182125	A	G	0.0551912	0.0100252	3.79997e-08
2	4952314	rs11690224	T	C	0.0715849	0.012569	7.39997e-09
2	155527139	rs6760772	G	A	-0.0570927	0.0100859	2e-08
2	162101261	rs11678980	A	G	-0.0904398	0.0103186	1.80011e-18
2	174175921	rs711793	T	C	0.0615126	0.0107076	4.70002e-09
3	8249268	rs55859553	A	T	0.059787	0.0104724	1.2e-08
3	71595258	rs11720121	C	T	0.0759082	0.0101781	4.79954e-14
3	180734185	rs77025239	A	G	-0.0815591	0.0138868	4e-09
3	62481063	rs1452075	T	C	0.0642813	0.0112759	6.1e-09
3	85699040	rs11915747	G	C	0.087702	0.010423	2.49977e-17
3	23177934	rs73040036	G	C	0.0669769	0.0118897	2.99999e-08
3	49597230	rs35999162	G	C	0.140708	0.0107827	9.60064e-40
3	116577313	rs6789699	C	T	-0.0721689	0.0117983	5.19996e-10
3	108072298	rs6779254	C	T	-0.072527	0.0105707	6.70039e-12
3	132038056	rs11714679	G	A	-0.0708595	0.012403	1.2e-08
3	168709843	rs879394	T	G	-0.0671522	0.0118128	2.59998e-08
3	39145186	rs7629643	A	G	-0.0699667	0.0125784	3.59998e-08
3	52989383	rs62253608	T	C	0.0644599	0.0105401	1.6e-09
4	23729566	rs11736863	G	A	-0.0920035	0.0129513	1.9002e-12
4	94543233	rs12503522	T	C	-0.0607185	0.011078	3.40001e-08
4	176666933	rs4146675	T	G	0.0559491	0.0100928	3.29997e-08
4	3180021	rs363096	C	T	0.0653026	0.0100975	7.59976e-11
4	106151843	rs1391438	C	T	-0.0888146	0.0107594	5.10035e-17
4	15082038	rs2604541	T	C	0.0558366	0.0101207	2.90001e-08
4	67959875	rs10518019	G	A	0.0761471	0.0099719	1.9002e-14
4	147818465	rs34470581	T	C	0.0747004	0.0114323	8.30042e-11
4	159863649	rs7675394	C	T	0.0802589	0.0105563	3.69999e-14
4	172427073	rs11732657	A	G	-0.0638885	0.0114318	1.89998e-08
5	3273128	rs34042385	A	G	0.0644879	0.011534	3.2e-08
5	62991802	rs1812587	T	G	-0.0583862	0.0100347	5.60003e-09
5	124235427	rs10058365	G	A	0.0994869	0.012577	4.00037e-15
5	152016093	rs4958568	A	G	-0.066563	0.0111486	2.39999e-09
5	59670035	rs1363862	A	G	-0.0615747	0.0111911	2e-08
5	60098267	rs4700393	G	A	0.115718	0.00998542	7.10068e-31
5	92797166	rs115877304	T	C	0.138726	0.0232537	3.29997e-09
5	136573886	rs1369128	A	G	0.0876812	0.0139238	2.5e-10
5	166408788	rs42210	C	G	-0.0614002	0.0110616	1.6e-08
5	26913774	rs17563464	A	C	-0.0861095	0.0121472	1e-12
5	53167117	rs702606	C	T	-0.0836973	0.0145977	1.29999e-08
5	92201080	rs6556982	G	T	0.0563562	0.0101801	2.69998e-08
5	109156184	rs17489649	G	A	-0.0616343	0.0105725	6.80002e-09
5	88006764	rs185291	C	T	-0.106468	0.0101322	1.99986e-26
5	136786596	rs10066409	T	G	-0.0723639	0.0119477	1.40001e-09
5	113866598	rs660001	A	G	-0.0847507	0.012225	3.80014e-12
5	176855627	rs2545798	A	T	-0.0608161	0.00999522	1e-09
6	3452245	rs7758776	T	C	0.0595829	0.0100479	2.1e-09
6	14733033	rs62389638	C	T	0.0883714	0.0127994	3.40017e-12
6	19036035	rs72828517	C	T	0.103447	0.0130289	1.50003e-15
6	140725721	rs72977992	A	G	-0.111858	0.0202196	2.69998e-08
6	155897444	rs12663818	C	T	-0.0804379	0.0142044	1.7e-08
6	26255451	rs6935954	G	A	0.107039	0.0113277	1.80011e-21
6	88278144	rs78452560	C	G	-0.137808	0.0208715	6.29941e-11
6	119137011	rs35917528	A	G	0.0896539	0.0154269	8.9e-09
6	98344031	rs9372625	A	G	0.116257	0.0103037	1.29987e-29
6	170109700	rs7768116	T	G	-0.0793815	0.0139231	1.09999e-08
6	152215722	rs11155821	C	T	0.0726364	0.01038	2.49977e-12
6	167091851	rs55872852	G	A	0.134572	0.0238129	2.19999e-08
7	2032803	rs11764590	T	C	0.0846241	0.0128258	6.09958e-11
7	54724043	rs1569266	G	C	0.0659991	0.0109087	7.19996e-10
7	92657985	rs10215082	G	A	0.0586084	0.0100052	1.89998e-09
7	32368524	rs215632	G	A	0.0592486	0.0103527	7.59994e-09
7	48752800	rs4917168	C	G	-0.0597477	0.0100366	2.30001e-09
7	2194607	rs3800925	C	T	-0.0860039	0.011951	1.29987e-12
7	24756377	rs2299098	C	G	0.0965963	0.0126141	1.39991e-14
7	31344765	rs1917008	T	G	-0.0665413	0.0120199	3.09999e-08
7	132032495	rs6959579	A	G	0.0561469	0.00998544	2e-08
7	104420222	rs4130477	C	T	-0.0633443	0.0114801	4.70002e-08
7	151328218	rs4726070	A	G	0.0659343	0.0102041	8.9002e-11
7	71758634	rs12532494	T	C	-0.0777275	0.00999835	9.79941e-15
7	114557480	rs79937071	A	G	-0.0836439	0.0146631	1.2e-08
7	133702097	rs4731992	G	A	0.0974098	0.0120768	5.79963e-16
8	42455846	rs2974312	T	C	0.0689528	0.00997786	2.90001e-12
8	95631555	rs72674898	A	G	0.0626848	0.0109493	9.69996e-09
8	130853447	rs837065	T	C	0.0692074	0.0100169	2.49977e-12
8	142624527	rs1566085	T	G	0.0890794	0.0101	1.29987e-18
8	143623459	rs34364916	T	G	-0.0796391	0.0141778	2.30001e-08
8	119019738	rs9643120	A	G	0.068805	0.0106308	1.40001e-10
8	143586923	rs118083122	C	G	0.237951	0.0406961	6.59994e-09
8	9556500	rs11249939	A	G	0.0790559	0.0137727	8.40001e-09
8	30854033	rs2725371	G	A	0.0761177	0.010886	4.10015e-12
9	121958917	rs10760023	G	C	0.0593368	0.0107849	4.79999e-08
9	124608609	rs10818604	A	T	0.0749752	0.0100713	1.20005e-13
9	82441486	rs7031698	C	T	0.068215	0.0119644	8.19993e-09
9	108896130	rs7868164	C	T	-0.0681872	0.0125471	4.79999e-08
9	111889172	rs17628095	A	G	0.0667793	0.0109923	7.19996e-10
9	134933730	rs4246167	T	C	0.0736975	0.0105717	3.50026e-12
9	135479034	rs11243838	A	G	0.0702729	0.0121036	3.09999e-09
9	23357826	rs7868984	C	T	0.117128	0.010134	4.00037e-31
9	23686349	rs7873964	C	A	-0.0639414	0.0103937	5.60003e-10
9	72110562	rs11138947	T	C	0.0643824	0.0111644	6.19998e-09
9	1790685	rs3847225	C	A	0.0897348	0.0102311	1.69981e-18
9	14149280	rs10511592	G	T	-0.0867155	0.0141533	9.40005e-10
10	10947611	rs75433564	A	G	-0.0715892	0.0119163	2.1e-09
10	63233988	rs10994777	A	G	0.0949361	0.0135741	3.29989e-12
10	91592612	rs2182398	G	A	-0.056024	0.0101823	2.30001e-08
10	106805350	rs1869165	C	T	-0.0730433	0.0128613	8.99995e-09
10	126551900	rs2559509	A	C	-0.0616624	0.010137	7.10003e-10
10	65016162	rs7070693	G	A	0.0968127	0.0129547	6.70039e-14
10	87112167	rs61868084	A	G	0.0742181	0.0125822	5e-09
10	103541016	rs2735421	G	T	-0.0959075	0.0110486	6.4998e-18
10	133802961	rs56118554	T	C	0.0885165	0.0114412	1.10002e-14
11	15879946	rs55842281	G	A	0.0648012	0.0105111	9.69996e-10
11	29304247	rs17513684	C	T	0.0727171	0.0125374	1e-08
11	95656362	rs10765775	A	G	0.081432	0.0102765	1.80011e-15
11	61347033	rs75033012	C	G	-0.160743	0.0256761	3.50002e-10
11	72364147	rs11604034	C	G	-0.0911645	0.013626	2.29985e-11
11	66092567	rs76878669	G	C	-0.0682422	0.0118486	8.9e-09
11	80338069	rs1880692	G	A	-0.0556627	0.0100347	3.40001e-08
11	131205421	rs12574281	C	A	0.0580683	0.0103033	1.5e-08
11	12881398	rs4757957	C	G	0.0672869	0.0107223	3.40001e-10
11	79123883	rs2175420	T	C	0.0774604	0.0127601	1.40001e-09
11	133811072	rs12804787	G	A	-0.100654	0.018372	4.20001e-08
11	47204848	rs77675579	T	C	-0.100803	0.0164129	6.49995e-10
11	112897073	rs11214468	T	C	-0.0704951	0.0115082	2.69998e-09
12	32469601	rs10844179	G	A	-0.0715466	0.0120792	1.79999e-09
12	97676616	rs10745789	T	C	-0.0561053	0.00999732	2.59998e-08
12	110115286	rs7977614	G	A	0.0669302	0.0109529	8e-10
12	56396768	rs1689510	C	G	0.0787212	0.0105454	9.20026e-14
12	83938605	rs324801	C	T	0.0573544	0.0100983	1.7e-08
12	11919407	rs3825083	T	C	0.0936692	0.014709	1.79999e-10
12	14551025	rs7966054	C	T	-0.0601588	0.0100551	2.19999e-09
12	123744955	rs1980251	A	G	-0.100927	0.0115764	2.80027e-18
13	55865502	rs7988201	C	A	0.0663096	0.0104229	2.99999e-10
13	31822601	rs7987170	C	G	-0.0669399	0.0111711	2.30001e-09
13	62604539	rs73499064	T	G	-0.075576	0.0123466	1.09999e-09
13	81631782	rs7988627	A	G	-0.0606172	0.0101642	2.5e-09
13	58335375	rs1334297	A	G	0.1098	0.0113393	4.60045e-22
14	99746274	rs2614463	T	A	0.057895	0.0101513	1e-08
14	27112432	rs2332818	C	T	-0.0625738	0.0112993	3.29997e-08
14	26981100	rs8020034	A	G	0.0905004	0.0129876	2.99985e-12
14	85018550	rs2998309	A	G	0.0654363	0.0120458	2.80001e-08
14	29579558	rs35091253	T	C	0.0949092	0.012702	7.59976e-14
14	72429064	rs2190872	C	T	0.0817918	0.0145747	2.5e-08
14	104054425	rs8008382	C	T	0.0627837	0.010934	9.90011e-09
15	47754018	rs281324	C	T	-0.0559874	0.00984089	1.29999e-08
15	78029536	rs12438542	G	C	0.0673177	0.0100596	2.49977e-11
15	27234268	rs11635966	T	C	-0.0655518	0.0104633	3.29997e-10
15	70384878	rs66844142	A	C	0.109658	0.0198397	3.09999e-08
15	92761087	rs34192341	C	T	0.0743144	0.0126943	9.09997e-09
15	34659517	rs117799466	C	G	0.0637067	0.0109492	4.70002e-09
15	51386502	rs62018215	T	C	0.0764139	0.0138484	2.69998e-08
16	1247571	rs3794620	C	T	-0.0636456	0.0100235	2.30001e-10
16	68297589	rs9888796	C	T	-0.0703321	0.0114383	9.20005e-10
16	87443734	rs1050847	T	C	0.0595428	0.0101442	4.70002e-09
16	7663290	rs7195278	T	G	0.0717956	0.0101805	2.90001e-12
16	52442689	rs12921005	G	A	-0.0552939	0.00998958	3.89996e-08
16	53520613	rs8057808	A	G	0.0683413	0.0108534	2.1e-10
16	14975292	rs4780563	G	A	0.076958	0.013321	4.70002e-09
16	28632021	rs2411453	G	T	0.0844447	0.0101932	2.09991e-16
16	89641624	rs145590108	T	G	0.12183	0.0194333	4.60002e-10
17	42920929	rs11871429	G	A	-0.072623	0.0119397	6.80002e-10
17	79354454	rs67944653	T	C	0.0610074	0.0103457	8.99995e-09
17	2302387	rs1381247	C	T	-0.0582167	0.0105891	4.20001e-08
17	43728376	rs417968	A	G	0.0924249	0.0114369	1.50003e-15
17	79775089	rs9797233	C	T	0.0627097	0.011344	3.50002e-08
17	19185211	rs868698	T	G	-0.0974573	0.0155507	4.70002e-10
18	53210302	rs613872	T	G	-0.0934421	0.0131826	1.50003e-12
18	35138245	rs12967855	G	A	0.114453	0.0106631	1.59993e-27
18	77575871	rs34945223	G	A	-0.0632757	0.0111717	2.99999e-08
18	50973169	rs11661305	G	A	-0.0656792	0.0101163	8.4004e-11
18	21161134	rs1788783	T	C	0.0703827	0.0100236	2.09991e-12
18	37416318	rs7233920	A	G	-0.0824232	0.0120013	4.49987e-12
19	4474725	rs76608582	A	C	0.150171	0.02477	1.89998e-09
19	18335715	rs4808766	C	G	-0.0615589	0.0112473	2e-08
19	30747701	rs55800473	C	T	-0.0698778	0.0110628	3.89996e-10
19	36252494	rs807478	G	A	0.0574274	0.0100157	1.09999e-08
19	54960747	rs192436652	T	C	-0.188318	0.0307295	9.69996e-10
19	9959014	rs2287838	A	G	-0.0563684	0.0100649	2.80001e-08
20	43598154	rs67651814	C	G	-0.0715902	0.0110756	4.60045e-11
20	58232736	rs2145265	C	T	-0.0778339	0.0138008	3.09999e-08
20	22317310	rs175325	A	T	-0.0617016	0.0102424	7.19996e-10
20	59869533	rs6071573	T	C	0.071632	0.0104977	7.50067e-12
21	34299502	rs2834011	T	C	0.0613128	0.0104313	3.40001e-09
21	42653237	rs1964927	G	A	-0.0651207	0.0104739	3.09999e-10
22	39972162	rs3788556	C	T	-0.0660593	0.0101495	4.90004e-11
22	51101899	rs10854884	A	C	0.078312	0.0101066	4.10015e-15

## Sheet: Table S7
Table S7. Genetic information of SNPs associated with BMI in two-step MR.
CHR	Position	SNP	EA	OA	Beta	SE	p
1	1708801	rs12044597	G	A	0.0143	0.0016	1.69981e-18
1	17306675	rs2284746	G	C	-0.0104	0.0017	1.40001e-09
1	23299906	rs6692586	G	A	-0.0192	0.0023	1.10002e-16
1	34581472	rs705217	G	T	-0.0102	0.0018	9.29994e-09
1	39591779	rs4660443	T	C	0.0164	0.0021	6.79986e-15
1	209543560	rs17014375	G	T	0.0172	0.0025	1.10002e-11
1	2444414	rs7535528	A	G	-0.0152	0.0018	1.39991e-16
1	6713114	rs2235564	T	C	0.0131	0.0018	3.69999e-13
1	32125943	rs10914462	G	A	-0.0112	0.0017	1.5e-10
1	112318484	rs12033257	G	A	-0.0146	0.0018	2.39994e-15
1	151018861	rs6587552	G	A	-0.0173	0.002	1.59993e-17
1	154989595	rs6673081	C	T	-0.01	0.0018	1.79999e-08
1	177889480	rs543874	G	A	0.0475	0.002	1.1995e-122
1	219633869	rs11118308	G	A	-0.0101	0.0016	4.79999e-10
1	57874879	rs17425707	C	T	0.0167	0.0028	4.39997e-09
1	96322205	rs6593688	G	A	0.0137	0.0018	8.60003e-15
1	243684019	rs946824	C	T	-0.0206	0.0026	1.10002e-15
1	7728391	rs1891216	G	T	0.0107	0.0018	2.39999e-09
1	11129848	rs2791653	G	A	-0.0141	0.0019	1.29987e-13
1	49589847	rs657452	G	A	-0.0188	0.0017	7.19946e-29
1	62594677	rs2481665	C	T	-0.0161	0.0016	7.19946e-23
1	66434743	rs7519259	A	G	0.0125	0.0017	3.80014e-13
1	74995225	rs7551507	T	C	-0.0184	0.0016	9.30037e-30
1	77967523	rs12049202	T	C	0.024	0.0022	1e-28
1	85201228	rs818524	C	T	0.0106	0.0019	3.40001e-08
1	115266306	rs2007231	T	C	-0.0104	0.0018	5.19996e-09
1	167280354	rs10733051	G	A	-0.0097	0.0016	2.90001e-09
1	174478100	rs12564992	G	A	0.0196	0.0026	5.30029e-14
1	225668524	rs10915840	A	G	-0.0118	0.0019	1.29999e-09
1	33776728	rs4653017	T	C	0.0122	0.0018	4.49987e-11
1	47684677	rs977747	G	T	-0.0169	0.0017	1.29987e-24
1	72838529	rs1993709	G	A	0.0331	0.0021	1.9002e-57
1	96924097	rs11165643	T	C	0.0206	0.0017	1.39991e-35
1	98299475	rs10747488	A	C	-0.0123	0.002	1.2e-09
1	107962328	rs11185111	A	G	-0.0129	0.0019	7.70016e-12
1	110082886	rs7550711	T	C	0.0649	0.005	3.19963e-38
1	156406853	rs4414033	A	G	0.0129	0.0018	1.39991e-12
1	190239907	rs10920678	G	A	-0.0155	0.0016	1.50003e-21
1	195047936	rs12041258	C	T	-0.0146	0.002	9.49948e-13
1	201841476	rs2820311	G	A	0.0235	0.0018	4.10015e-38
1	202106797	rs16849710	G	A	-0.0116	0.0018	6.00067e-11
2	6160943	rs2693826	A	G	-0.0137	0.0017	1.99986e-15
2	29100642	rs4358081	C	A	0.0097	0.0017	1.5e-08
2	59307725	rs6545714	A	G	-0.0191	0.0017	9.09913e-31
2	81816251	rs1371108	A	C	0.0119	0.0018	8.99912e-11
2	104159785	rs4851029	G	T	0.0121	0.0017	1.69981e-12
2	164581241	rs10192119	G	T	0.0166	0.0022	2.99985e-14
2	165427825	rs1521527	C	G	-0.0121	0.0017	3.10027e-12
2	172649755	rs17499593	G	C	0.0125	0.0022	1.09999e-08
2	198950240	rs1064213	A	G	0.012	0.0017	2.39994e-12
2	416815	rs4639527	G	A	0.0172	0.0019	3.29989e-20
2	632348	rs13021737	G	A	0.0574	0.0021	7.49894e-157
2	41637688	rs10169594	C	T	0.0121	0.0018	1.99986e-11
2	100814858	rs4556997	A	C	0.0197	0.0024	6.90081e-17
2	147903382	rs429343	G	A	-0.015	0.0017	6.79986e-18
2	159519368	rs3764835	A	G	-0.0141	0.0024	3.09999e-09
2	166185707	rs3754963	T	A	-0.0123	0.002	3.29997e-10
2	175079125	rs12328930	C	T	0.0098	0.0017	1.79999e-08
2	181550962	rs1528435	T	C	0.0164	0.0017	9.09913e-23
2	203820275	rs3731695	C	T	0.0116	0.0016	7.89951e-13
2	213413231	rs7599312	A	G	-0.0186	0.0019	6.90081e-24
2	27730940	rs1260326	C	T	0.0105	0.0017	3.89996e-10
2	35471626	rs17399237	C	T	-0.0129	0.0017	6.70039e-14
2	50233352	rs930295	C	A	-0.0211	0.0023	1e-19
2	58935282	rs4671328	G	T	-0.0219	0.0017	2.19989e-36
2	86766153	rs7557796	C	T	-0.016	0.0018	2.29985e-19
2	105454590	rs10197031	C	T	0.0166	0.0019	1.9002e-18
2	155668460	rs1445652	A	G	0.0123	0.0022	4.30002e-08
2	205375909	rs4482463	A	C	-0.0331	0.0033	2.80027e-23
2	207174316	rs3732084	C	T	0.0107	0.0018	1.09999e-09
2	230817437	rs2162524	C	T	0.0155	0.0018	4.10015e-17
2	25150296	rs10182181	G	A	0.0325	0.0016	6.70039e-90
2	113955074	rs902695	A	G	-0.0103	0.0017	2.19999e-09
2	137435455	rs4954638	C	A	-0.0118	0.002	2.90001e-09
2	144051398	rs4589691	G	C	0.0141	0.0024	4.70002e-09
2	220163543	rs11889536	G	A	-0.0189	0.0024	6.4003e-15
2	16613889	rs934224	T	C	0.0107	0.002	4.70002e-08
2	46957845	rs4952843	G	A	-0.0131	0.0018	6.79986e-14
2	55238677	rs3806572	A	G	-0.0145	0.0019	1.59993e-14
2	67836507	rs2861683	C	A	-0.0144	0.0017	1.29987e-16
2	142293146	rs17551974	A	C	-0.0141	0.0022	1.89998e-10
2	208255518	rs17203016	G	A	0.015	0.002	2.09991e-13
2	228985505	rs199783965	T	C	0.0156	0.0018	6.4998e-18
2	236903093	rs2317299	C	T	-0.0106	0.0017	1.29999e-09
3	35443653	rs17033117	T	C	0.0137	0.0022	8.9e-10
3	49924424	rs11713193	A	G	0.0239	0.0017	2.39994e-44
3	62481063	rs1452075	T	C	0.0141	0.0018	1.29987e-14
3	88104411	rs1006896	C	A	-0.0234	0.0027	5.50047e-18
3	135926622	rs645040	T	G	0.0171	0.002	2.49977e-18
3	181329682	rs6443750	C	T	0.0148	0.0021	3.19963e-12
3	185834499	rs9816226	T	A	0.0323	0.0021	1.59993e-52
3	194851700	rs1552893	G	A	-0.0126	0.0019	8.10028e-11
3	196088464	rs6764533	A	G	0.0116	0.0018	1.40001e-10
3	10027724	rs17535749	A	G	0.015	0.0027	2.5e-08
3	42305131	rs754635	G	C	0.0198	0.0027	2.19989e-13
3	66427259	rs7626079	T	C	0.011	0.0018	1.6e-09
3	158285280	rs1656377	C	T	0.0099	0.0017	1.6e-08
3	180441172	rs13069244	A	G	0.0187	0.0032	2.99999e-09
3	12928762	rs2600226	T	C	-0.0116	0.0019	3.69999e-10
3	13433158	rs9845966	G	T	-0.0105	0.0017	2.5e-10
3	20441050	rs4858193	C	T	-0.0129	0.0019	1.59993e-11
3	42427191	rs33500	T	C	-0.0167	0.0022	4.30031e-14
3	62711674	rs538579	C	G	0.0137	0.0019	1.29987e-13
3	81808602	rs3772882	A	C	0.0127	0.0018	6.59933e-13
3	107820063	rs7640424	T	C	-0.0136	0.0018	2.29985e-14
3	116935323	rs2868975	A	G	-0.0143	0.0023	2.19999e-10
3	170724883	rs8192675	C	T	0.0152	0.0018	1.39991e-17
3	12426936	rs10510419	T	G	-0.0177	0.0023	2.19989e-14
3	61236462	rs2365389	T	C	-0.0174	0.0017	1.29987e-25
3	82647990	rs6785245	C	T	0.0132	0.0017	4.00037e-14
3	119618053	rs12629015	G	A	-0.0135	0.0023	2.1e-09
3	131758077	rs1320903	A	G	0.0216	0.0018	9.20026e-32
3	141275436	rs16851483	T	G	0.0369	0.0035	3.19963e-26
3	156299313	rs7615297	G	C	-0.0149	0.0024	5.69994e-10
3	25106437	rs6804842	G	A	0.0156	0.0017	3.59998e-21
3	44041777	rs7637852	G	A	-0.0139	0.0019	1.69981e-13
3	85819412	rs2325036	C	A	-0.0181	0.0017	3.59998e-27
3	94038085	rs1454687	G	C	-0.0202	0.0017	5.19996e-32
3	104606144	rs1436344	C	G	0.0141	0.0017	4.10015e-16
3	123093541	rs2124499	C	G	-0.0123	0.0017	3.40017e-13
3	154034950	rs355777	C	G	0.0153	0.0017	1.39991e-18
3	161446055	rs1476322	A	G	0.0101	0.0017	5e-09
3	182312152	rs6772756	G	A	-0.0104	0.0019	4e-08
3	183997735	rs865809	G	A	-0.0127	0.002	5.39995e-10
4	45182527	rs10938397	G	A	0.0324	0.0016	3.40017e-86
4	112669571	rs326896	T	C	-0.0128	0.0018	2.80027e-13
4	130731284	rs4864201	C	T	-0.0141	0.0017	1.50003e-16
4	143675717	rs331966	C	A	0.0112	0.0018	3.2e-10
4	147376805	rs11736228	T	A	-0.0139	0.002	4.10015e-12
4	55221467	rs1492767	T	C	0.0094	0.0016	1e-08
4	95027784	rs7685048	T	C	-0.0101	0.0017	4.09996e-09
4	103188709	rs13107325	T	C	0.047	0.0032	1.10002e-47
4	3298800	rs2051559	C	T	0.0176	0.0026	5.00035e-12
4	38680015	rs13132853	G	A	-0.0142	0.0018	4.70002e-15
4	44480783	rs10009336	T	C	-0.014	0.0022	2.19999e-10
4	55495793	rs6815910	A	T	-0.0128	0.0017	1.39991e-13
4	77096118	rs17001561	A	G	0.0151	0.0023	3.80014e-11
4	80712000	rs13147390	C	T	0.0103	0.0018	1e-08
4	89054667	rs4148155	G	A	-0.0188	0.0026	5.00035e-13
4	115124089	rs7694732	G	A	-0.0099	0.0017	8.70001e-09
4	137083193	rs1296328	C	A	-0.0179	0.0018	4.90004e-24
4	162129844	rs13110266	A	G	-0.0117	0.0017	1.9002e-12
4	171632637	rs1522569	G	T	-0.0164	0.0022	2.90001e-13
4	18529220	rs2643452	A	T	0.0136	0.0017	4.70002e-15
4	28561990	rs6448587	C	A	-0.0167	0.0023	2.29985e-13
4	65700865	rs11945861	A	G	-0.0148	0.002	5.00035e-13
4	146056320	rs1804528	A	G	0.0109	0.002	2.99999e-08
4	25423538	rs6841761	T	G	-0.0131	0.0016	6.4003e-16
4	95991417	rs1863652	A	G	-0.0115	0.0018	1.40001e-10
4	180167906	rs7683836	A	G	-0.0114	0.0017	6.29941e-11
5	43191033	rs7730004	T	C	0.0148	0.0018	9.09913e-16
5	60838903	rs17424296	A	G	-0.0108	0.0018	2.39999e-09
5	73159098	rs2931434	T	C	-0.0104	0.0018	1.40001e-08
5	139080745	rs13174863	G	A	0.0192	0.0023	2.90001e-16
5	140992235	rs3844598	G	A	0.0095	0.0017	3.79997e-08
5	64168193	rs2367112	G	T	-0.0119	0.0016	2.29985e-13
5	87978252	rs16903285	C	T	0.0331	0.0026	7.59976e-38
5	105876806	rs11739877	T	C	0.0117	0.0018	6.59933e-11
5	119372533	rs6595205	G	C	-0.0114	0.0016	1.99986e-12
5	153537893	rs7715256	T	G	-0.0166	0.0016	2.19989e-24
5	75003678	rs2307111	C	T	-0.0265	0.0016	1.59993e-58
5	95728898	rs6235	G	C	0.0175	0.0019	1.50003e-19
5	95861012	rs11951673	T	C	-0.0123	0.0017	1.10002e-13
5	112445734	rs10478110	C	A	0.01	0.0017	9.59997e-09
5	122734005	rs13184896	T	G	-0.0133	0.0016	3.29989e-16
5	130440010	rs7724675	A	G	-0.0119	0.0021	9.49992e-09
5	144543996	rs7703576	C	T	0.0103	0.0019	4.79999e-08
5	3488462	rs16871902	A	G	0.0125	0.0017	4.60045e-13
5	50591460	rs7704281	A	G	0.0271	0.0041	6.4998e-11
5	63020706	rs1503526	C	T	0.014	0.0017	5.50047e-17
5	92415111	rs2009416	T	C	-0.0121	0.0018	1.10002e-11
5	107439012	rs40067	A	G	-0.0266	0.0023	7.10068e-30
5	152519088	rs294704	T	G	-0.0113	0.0019	4e-09
5	27185904	rs4518345	A	G	-0.0117	0.0019	1e-09
5	77801359	rs876605	G	A	-0.0108	0.002	3.40001e-08
5	80841914	rs10942267	G	A	-0.0156	0.0019	3.90032e-17
5	108699161	rs11738695	A	C	0.0097	0.0017	2e-08
5	158271680	rs17056301	C	T	0.0118	0.002	2.39999e-09
5	164600151	rs189843	C	G	-0.0098	0.0017	1.7e-08
5	167595121	rs17663412	A	C	0.0157	0.0027	6.1e-09
5	170459675	rs7730898	A	G	0.0168	0.0018	4.49987e-20
5	172914939	rs806600	G	A	-0.0095	0.0017	3.29997e-08
5	176527577	rs6556301	T	G	-0.0111	0.0018	4.09996e-10
6	12124855	rs2228213	A	G	-0.0139	0.0017	4.60045e-16
6	13189275	rs9367368	C	T	-0.0121	0.0018	1e-11
6	26153335	rs9379827	A	C	-0.0132	0.0019	6.89922e-12
6	53939516	rs9370261	T	C	0.0231	0.0042	3.40001e-08
6	73738661	rs947612	A	G	-0.0116	0.002	5.60003e-09
6	131898208	rs2246012	C	T	0.0158	0.0022	3.10027e-13
6	5977833	rs1885728	A	G	0.0108	0.0019	1e-08
6	33767727	rs3828783	A	G	-0.0165	0.0021	5.60015e-15
6	34579431	rs2744974	T	C	0.0249	0.0018	1.39991e-45
6	143185683	rs765875	T	C	-0.0121	0.0017	2.99985e-12
6	20482335	rs3806114	A	G	-0.0113	0.0018	3.40001e-10
6	50803050	rs987237	G	A	0.0409	0.0021	9.30037e-84
6	51177811	rs1327259	G	A	-0.0155	0.0018	1.69981e-18
6	73922654	rs9688431	C	T	-0.0231	0.0035	2.39994e-11
6	83433228	rs9294260	A	G	0.0147	0.0016	1.80011e-19
6	120213880	rs2357760	A	G	0.0145	0.0017	6.79986e-17
6	124925032	rs2875762	C	G	0.0139	0.002	1.20005e-11
6	126042783	rs1268065	A	G	-0.0102	0.0017	1e-09
6	142853486	rs262130	T	C	0.0127	0.0023	1.79999e-08
6	31080718	rs4495304	C	T	-0.0194	0.0033	5e-09
6	40348653	rs2033529	G	A	0.0205	0.0018	1.9002e-30
6	42532102	rs3749897	T	C	0.0122	0.0018	8.4004e-12
6	51779638	rs1266874	G	A	0.014	0.0018	9.79941e-15
6	70357368	rs7761673	A	T	-0.0126	0.0021	1.89998e-09
6	97922184	rs200810	C	T	-0.0136	0.0017	5.50047e-16
6	130384187	rs9375702	T	C	-0.0115	0.0019	7.90005e-10
6	90296588	rs9362662	G	A	-0.0112	0.0017	1.2e-10
6	98539519	rs901630	T	C	-0.0146	0.0017	1.9002e-18
6	100600097	rs17789218	C	T	0.013	0.0019	7.39946e-12
6	104847441	rs156201	C	G	0.0123	0.002	5.80003e-10
6	108996963	rs3800229	T	G	0.0175	0.0018	1.39991e-22
6	153395344	rs1538247	C	T	0.0108	0.0019	1e-08
6	155987825	rs9478671	G	A	0.012	0.0021	1.7e-08
6	160774441	rs486359	C	G	0.0112	0.0017	1.59993e-11
6	163033350	rs13191362	G	A	-0.0236	0.0025	5.90065e-21
7	75101065	rs17207196	T	C	-0.0221	0.0018	2.09991e-35
7	77830091	rs3807645	A	G	-0.0166	0.0021	2.39994e-15
7	103417557	rs11496125	T	C	0.0169	0.0017	2.99985e-22
7	114590228	rs10247983	A	G	0.0201	0.0033	1.7e-09
7	137403432	rs3800637	C	T	0.0115	0.0018	5.1e-10
7	150638484	rs2907948	A	G	-0.0141	0.0019	1.29987e-13
7	6718674	rs1830074	C	T	0.0115	0.0019	1.40001e-09
7	24354300	rs4307239	G	A	0.0115	0.0017	3.90032e-11
7	50573325	rs12718572	T	C	-0.0117	0.0018	2.99985e-11
7	70067315	rs38314	A	G	-0.012	0.0017	4.70002e-12
7	99064466	rs13240600	G	A	-0.0204	0.0024	3.50026e-17
7	112972483	rs7788008	A	G	-0.0157	0.0017	1.10002e-19
7	2103668	rs6461115	G	A	-0.0144	0.0019	1.20005e-13
7	3125220	rs4722398	T	C	0.0158	0.0025	3.59998e-10
7	39077397	rs10248136	T	C	-0.0097	0.0017	2e-08
7	39448936	rs202240867	T	C	-0.0121	0.0018	3.29989e-11
7	76818677	rs11505821	T	A	0.0311	0.0035	2.70023e-19
7	138794618	rs7811342	C	T	-0.0197	0.0029	1.10002e-11
7	147674678	rs10243319	C	T	-0.0107	0.0018	1.2e-09
7	26990816	rs774246	G	A	0.0153	0.0025	5.39995e-10
7	32369148	rs215634	G	A	-0.0152	0.0018	2.60016e-17
7	49616203	rs10269783	A	G	0.0133	0.0017	1.39991e-15
7	93241640	rs7780752	C	T	0.0139	0.0018	1e-14
7	113460282	rs10953740	G	A	-0.0153	0.0017	1e-18
7	126721231	rs2283093	T	C	0.0127	0.0021	3.09999e-09
8	15536311	rs2543132	C	G	0.0146	0.0022	5.00035e-11
8	30865733	rs1421334	C	A	-0.0125	0.0018	1e-12
8	32400115	rs7826312	C	T	0.0104	0.0017	4.90004e-10
8	85085268	rs12546578	A	T	0.0146	0.002	1e-13
8	95582606	rs12680842	G	A	-0.0133	0.0018	4.40048e-14
8	132879047	rs12675063	T	A	0.0156	0.0026	1.29999e-09
8	143300279	rs4072917	A	G	0.0115	0.0018	6.89922e-11
8	34503776	rs7844647	C	T	-0.0123	0.0018	2.80027e-11
8	112270826	rs13250058	T	G	0.0112	0.0018	2.90001e-10
8	10761585	rs6985109	A	G	-0.0177	0.0017	1.50003e-26
8	14502274	rs17119937	C	T	0.0212	0.0036	5.60003e-09
8	62117973	rs6471941	A	G	0.0156	0.0021	3.10027e-13
8	67194171	rs12334877	A	G	-0.0144	0.0022	7.70016e-11
8	73439070	rs1431659	G	A	-0.0196	0.0019	6.00067e-24
8	93204442	rs7819514	A	G	-0.0107	0.0018	5.69994e-09
8	116750548	rs2694047	G	A	0.0188	0.002	3.90032e-21
8	118863061	rs11781699	C	T	0.0132	0.0021	3.09999e-10
8	14095900	rs13263601	C	A	0.0154	0.0018	2.19989e-17
8	28021769	rs1982441	T	G	0.0175	0.0026	7.00003e-12
8	76806584	rs17405819	C	T	-0.0215	0.0018	4.30031e-33
9	6942940	rs7037266	A	C	-0.0112	0.0018	3.50002e-10
9	11852043	rs1948080	G	T	-0.0137	0.0018	1.10002e-14
9	16720329	rs10962550	C	G	0.0182	0.0022	6.20012e-16
9	33804813	rs10971709	T	C	0.0132	0.0021	6.19998e-10
9	129390800	rs3829849	T	C	0.0098	0.0017	5.89997e-09
9	137989785	rs10858334	G	C	0.0143	0.0026	2.69998e-08
9	28410996	rs1412235	C	G	0.0246	0.0017	6.00067e-45
9	37209396	rs1472169	T	C	-0.0139	0.0018	2.80027e-15
9	109072075	rs7024334	G	T	-0.0138	0.002	3.10027e-12
9	122651784	rs10984756	G	C	0.0174	0.0029	1.09999e-09
9	27800007	rs10968114	C	A	-0.0113	0.0017	6.09958e-11
9	103088321	rs7025938	G	C	0.0166	0.0019	3.69999e-19
9	118664402	rs9408882	A	G	-0.0093	0.0016	1.29999e-08
9	73791849	rs2174307	C	G	0.0121	0.0017	4.90004e-12
9	81367391	rs10867256	T	C	-0.0118	0.0017	8.69961e-12
9	92119579	rs13287131	C	T	0.0123	0.002	6.80002e-10
9	94180627	rs7869771	C	A	-0.014	0.0019	4.90004e-13
9	96484342	rs9650755	G	A	0.0154	0.002	2.80027e-15
9	101491066	rs380857	A	C	-0.0151	0.0027	3.59998e-08
9	10371073	rs1535660	C	T	-0.0147	0.0025	5.19996e-09
9	15634326	rs4740619	C	T	-0.0186	0.0016	2.29985e-30
9	23200766	rs10811871	G	A	-0.0108	0.0018	1.6e-09
9	87293457	rs1187352	C	T	0.0119	0.0018	6.00067e-11
9	120378483	rs1928295	C	T	-0.0141	0.0016	5.40008e-18
9	131027982	rs7871866	C	G	0.0187	0.0024	2.29985e-14
10	76047464	rs12098284	T	C	0.0178	0.0026	1.80011e-11
10	2585792	rs11251352	G	A	0.0109	0.0018	7.00003e-10
10	12943973	rs12779328	T	C	0.0105	0.0019	4.49997e-08
10	16759312	rs10795422	G	A	0.0139	0.0019	9.30037e-14
10	34834482	rs1624134	C	G	0.0101	0.0018	1.09999e-08
10	65314711	rs2163188	C	G	0.0131	0.0017	1.99986e-14
10	87410904	rs7899106	G	A	0.0331	0.0037	1e-18
10	114758349	rs7903146	T	C	-0.0181	0.0018	1.29987e-23
10	21821274	rs7084454	A	G	0.0193	0.0019	4.00037e-25
10	33969931	rs12762034	C	T	0.024	0.0032	7.29962e-14
10	104420210	rs3977755	T	C	-0.0135	0.0019	5.90065e-13
10	27361527	rs3904244	A	T	0.0155	0.0025	4.30002e-10
10	53679060	rs1937683	T	C	0.0109	0.0018	3.2e-09
10	102395982	rs17113297	T	C	0.0166	0.0021	2.09991e-15
10	126594078	rs17636031	C	T	0.016	0.0019	1.20005e-17
10	84279949	rs999889	A	G	-0.0108	0.0019	1.40001e-08
10	88096047	rs10887578	C	G	0.0128	0.0017	1.59993e-13
10	99769388	rs577525	C	T	0.0166	0.0017	9.70063e-22
10	118564313	rs1681740	C	A	-0.0115	0.0018	1.09999e-10
10	125220036	rs845084	A	G	0.014	0.002	1.29987e-12
10	133992689	rs4880341	T	C	-0.0118	0.0017	1.10002e-11
11	13331226	rs4757144	A	G	0.0169	0.0018	5.60015e-22
11	27679916	rs6265	T	C	-0.0412	0.0021	1e-86
11	65594820	rs7102454	C	T	0.0158	0.0018	2.39994e-18
11	69445173	rs592483	T	C	-0.0147	0.0017	1.99986e-18
11	84814393	rs349088	A	C	-0.0128	0.0017	1.80011e-13
11	89990280	rs7358465	T	C	0.0103	0.0019	2.99999e-08
11	93221105	rs2605603	A	G	-0.0103	0.0016	2.5e-10
11	122505344	rs10750215	T	G	0.0108	0.0017	1.29999e-10
11	132641959	rs4936175	C	T	0.0122	0.0017	1.39991e-12
11	888632	rs12416812	A	G	0.0111	0.0016	6.09958e-12
11	17394073	rs10832778	G	C	0.0125	0.0017	1.29987e-13
11	30422068	rs2065418	G	T	-0.0166	0.0018	3.59998e-20
11	43936945	rs10768994	C	T	-0.0114	0.0017	6.4003e-12
11	56914157	rs6591407	A	C	-0.0118	0.0021	1.89998e-08
11	112826709	rs4937870	G	A	-0.0109	0.0019	8.79995e-09
11	130794253	rs7925214	T	C	0.0147	0.0018	4.40048e-17
11	28742220	rs491711	C	A	-0.0115	0.0019	1.09999e-09
11	45438374	rs10742752	C	T	0.0124	0.0017	1.10002e-13
11	78040259	rs7117238	A	G	-0.0131	0.0022	2.5e-09
11	97855562	rs4310573	T	C	0.0116	0.0021	3.50002e-08
11	115044850	rs1048932	A	C	-0.016	0.0017	3.80014e-22
11	8639200	rs4929923	C	T	0.0181	0.0017	7.19946e-27
11	43648368	rs4237643	G	T	-0.0223	0.0019	4.30031e-33
11	64111928	rs685870	C	T	0.012	0.0019	2.39999e-10
11	29243293	rs11030618	T	C	0.011	0.0017	2.39999e-10
11	47529947	rs7124681	A	C	0.0263	0.0016	3.19963e-58
11	76473138	rs1465900	C	A	-0.0125	0.002	4.79999e-10
11	118938371	rs1784460	A	T	0.0132	0.0018	8.99912e-14
11	134601012	rs12364470	G	T	0.0178	0.0022	1.10002e-15
12	2152655	rs2429150	C	A	0.0111	0.0018	2.69998e-10
12	24075508	rs7970953	A	G	0.0135	0.0018	9.79941e-14
12	69642315	rs10878946	T	C	-0.0141	0.0019	3.59998e-13
12	112610714	rs11066188	A	G	-0.012	0.0017	8.10028e-13
12	121714935	rs11615578	T	C	0.013	0.002	8.10028e-11
12	39430048	rs11170468	C	A	-0.0123	0.0019	1.89998e-10
12	50247468	rs7138803	A	G	0.03	0.0017	2.29985e-71
12	56435412	rs705704	A	G	-0.0131	0.0018	1.9002e-13
12	91237920	rs11105839	A	T	-0.0109	0.0017	1.09999e-10
12	103699685	rs7488867	T	C	-0.0204	0.002	8.4004e-24
12	110602173	rs10492229	T	C	0.0142	0.0019	7.70016e-14
12	123425575	rs4148866	T	C	0.0098	0.0018	4e-08
12	133423695	rs2306537	G	A	0.0133	0.0019	8.69961e-13
12	14413931	rs12422552	C	G	-0.0134	0.002	1.59993e-11
12	41846769	rs2608703	A	C	0.0142	0.0017	1.9002e-16
12	90216146	rs12299814	A	C	-0.0157	0.002	5.19996e-15
12	19265921	rs2943465	C	T	0.0248	0.0039	2e-10
12	60953472	rs11173522	A	C	0.0128	0.0021	1.09999e-09
12	82465797	rs11115176	C	T	-0.0121	0.0019	2e-10
12	89905537	rs4842491	T	C	0.0098	0.0018	4e-08
12	108296260	rs11609659	C	T	-0.0154	0.002	2.19989e-14
12	122963550	rs12369179	T	C	-0.0359	0.0031	2.49977e-31
12	939480	rs11611246	T	G	0.024	0.002	5.00035e-32
12	17111188	rs1843328	A	C	-0.0099	0.0017	7.90005e-09
13	28617708	rs7318817	T	C	-0.0155	0.0018	2.70023e-18
13	96922191	rs1927790	C	T	0.0148	0.0016	1.80011e-19
13	112230701	rs9522285	A	G	0.0127	0.0017	2.49977e-13
13	58356761	rs6561943	T	C	0.0119	0.0019	4.20001e-10
13	98223320	rs9300422	G	A	-0.0103	0.0018	4e-09
13	99120484	rs7334078	C	T	-0.0121	0.0019	2.19999e-10
13	28011963	rs1218822	A	G	0.0168	0.0017	1.9002e-22
13	33380786	rs7983065	T	C	-0.0148	0.0017	8.9002e-18
13	54102206	rs12429545	A	G	0.0316	0.0025	9.60064e-38
13	65477940	rs8181823	C	A	0.0127	0.002	4.09996e-10
13	85903717	rs9547153	G	A	0.0098	0.0017	8.70001e-09
13	53651850	rs1112613	A	G	-0.0133	0.0023	3.40001e-09
13	59265043	rs9538162	C	T	-0.0156	0.0018	4.79954e-19
13	78365190	rs1144387	C	G	0.0098	0.0017	1.6e-08
13	81020036	rs7998796	G	A	0.0105	0.0018	1.09999e-08
13	111984244	rs2479958	G	A	-0.0154	0.0018	1.50003e-17
13	40749213	rs17446257	A	G	0.0153	0.0026	2.90001e-09
13	67472713	rs9571687	A	C	-0.0129	0.0018	2.80027e-12
13	86536006	rs1330052	G	C	0.0132	0.0018	1.50003e-13
14	47367616	rs3007105	T	C	0.0142	0.0017	1.10002e-17
14	29680331	rs4981693	A	G	0.0206	0.002	6.90081e-24
14	30488699	rs226000	T	C	0.0119	0.0022	3.59998e-08
14	69789755	rs3902951	G	T	0.0134	0.002	7.00003e-12
14	91513029	rs1285997	G	C	0.0142	0.0019	1.20005e-13
14	94006257	rs9989141	T	C	0.0162	0.0017	3.59998e-21
14	104149475	rs709400	G	A	-0.015	0.0017	4.60045e-19
14	40133821	rs7148846	G	T	0.0124	0.0022	2.19999e-08
14	63094407	rs4430672	C	T	-0.0127	0.0022	3.89996e-09
14	62360464	rs217671	G	A	0.0144	0.0019	1.29987e-13
14	73143457	rs768840	A	G	0.0114	0.0018	2e-10
14	79940383	rs7144011	T	G	0.0282	0.002	5.19996e-47
14	88308044	rs12888545	G	A	0.0136	0.002	9.09913e-12
14	25928179	rs10132280	A	C	-0.0223	0.0018	5.60015e-35
14	40834177	rs872281	T	C	-0.0151	0.0023	4.70002e-11
14	103256877	rs12888955	A	G	-0.0178	0.0018	1.39991e-22
15	46539116	rs1836303	G	A	0.0116	0.0018	5.30029e-11
15	51748610	rs3736485	G	A	-0.0134	0.0016	2.49977e-16
15	60913637	rs339991	G	A	0.0124	0.0018	1.20005e-12
15	81058652	rs12593036	G	A	-0.0154	0.0019	3.80014e-16
15	27040082	rs4906908	G	T	0.0103	0.0017	2.5e-09
15	36402716	rs8036040	A	C	0.0109	0.0017	2.69998e-10
15	53072673	rs10518694	A	C	0.0146	0.0025	3.29997e-09
15	62150364	rs17238110	G	A	-0.0353	0.005	1.99986e-12
15	66686770	rs16953563	A	G	-0.0134	0.002	1.50003e-11
15	78012618	rs11855853	T	C	-0.0145	0.002	2.39994e-13
15	31877690	rs7172627	G	A	0.0117	0.0017	1.10002e-11
15	47709199	rs17311369	T	C	-0.0104	0.0019	3.09999e-08
15	68104367	rs13329567	T	C	-0.0293	0.002	1e-50
15	95271404	rs7181498	C	T	-0.0163	0.0018	1e-19
15	99521883	rs12905439	G	C	-0.0118	0.0018	1.40001e-10
15	73051219	rs9806742	A	G	0.0208	0.0026	1.39991e-15
15	74187937	rs12914489	A	G	0.0165	0.0026	3.79997e-10
15	98280959	rs8027205	G	C	-0.0108	0.0018	1.40001e-09
16	3599655	rs12448257	A	G	0.0184	0.002	8.10028e-20
16	4015729	rs879620	T	C	0.0231	0.0018	5.30029e-38
16	19941968	rs9926784	C	T	-0.0258	0.0021	9.8992e-35
16	23833071	rs9927848	A	C	-0.0122	0.002	6.4e-10
16	53712135	rs1477199	G	A	0.0228	0.0024	9.3994e-22
16	73595718	rs825688	T	C	-0.0095	0.0017	4.70002e-08
16	398151	rs2361988	C	T	-0.0155	0.002	5.19996e-15
16	62838304	rs1896767	A	G	-0.0109	0.0017	2.39999e-10
16	6697104	rs4786903	G	A	0.0125	0.002	3.50002e-10
16	24534662	rs7196720	C	T	-0.0129	0.0017	7.29962e-14
16	29994922	rs3814883	T	C	0.0232	0.0017	1.10002e-40
16	53798523	rs8047395	A	G	0.0642	0.0017	1e-200
16	82438337	rs12922346	C	G	0.0136	0.002	1e-11
16	54255346	rs4783830	A	G	-0.0105	0.0019	2.39999e-08
16	69556715	rs889398	T	C	-0.0196	0.0016	1.29987e-32
16	72189604	rs12933482	G	A	0.0186	0.0028	4.90004e-11
16	82872628	rs7206608	G	C	0.0132	0.0019	1.29987e-12
16	28883241	rs7498665	G	A	0.0271	0.0017	5.60015e-60
16	49011249	rs6500208	A	G	0.014	0.002	4.10015e-12
16	72996162	rs756717	A	G	-0.0148	0.0017	5.40008e-18
17	1846831	rs4516268	A	C	-0.0217	0.0021	5.19996e-25
17	21261560	rs4986044	T	C	-0.0164	0.0016	3.29989e-23
17	46252346	rs208015	C	T	-0.0356	0.0034	1.39991e-25
17	61616959	rs4968656	G	A	0.0116	0.0019	8.19993e-10
17	78611724	rs12939549	G	A	-0.018	0.0016	2.70023e-28
17	4801887	rs12936083	G	A	0.0139	0.0019	4.10015e-13
17	34914787	rs12150665	C	T	-0.0162	0.0017	1.59993e-22
17	35059718	rs2411182	A	G	0.0123	0.0019	7.70016e-11
17	46978353	rs962273	C	T	0.0137	0.0019	2.60016e-13
17	79085335	rs3935648	G	C	-0.0125	0.0022	6.80002e-09
17	15943910	rs1075901	C	T	0.0121	0.0016	1.20005e-13
17	42304644	rs7222349	A	G	0.0115	0.0018	3.29997e-10
17	2216258	rs391300	C	T	-0.0119	0.0017	3.10027e-12
17	31464270	rs11656076	A	G	-0.0142	0.0021	5.60015e-12
17	55336155	rs8071182	A	G	0.0133	0.0022	2.1e-09
17	65870073	rs12602912	T	C	0.0176	0.0021	9.8992e-18
18	1839601	rs8097672	T	A	0.02	0.0025	8.4004e-16
18	58227112	rs1430387	C	T	-0.0114	0.0017	5.79963e-11
18	42534584	rs9783858	T	C	0.0091	0.0017	3.29997e-08
18	58051294	rs8097783	A	G	-0.0389	0.0031	7.19946e-36
18	63461201	rs17710386	C	T	0.0126	0.0018	1e-12
18	73498528	rs11150911	C	A	-0.0133	0.0018	4.70002e-13
18	22461398	rs4800191	C	G	0.0103	0.0017	2.5e-09
18	36182440	rs1365466	T	C	-0.0137	0.0019	3.29989e-13
18	39644247	rs559231	T	G	0.0135	0.0018	2.39994e-14
18	57838401	rs663129	A	G	0.0545	0.0019	1.59956e-178
18	6873954	rs1241986	A	G	-0.0139	0.0024	1.09999e-08
18	21120035	rs7239575	C	T	-0.0202	0.0017	7.39946e-32
18	40736590	rs1158805	A	C	-0.0137	0.0018	1.20005e-14
18	52586691	rs8090983	G	A	0.0118	0.0018	2e-10
18	56882326	rs9951619	G	T	0.0156	0.002	1.39991e-15
19	34290995	rs287104	A	G	0.0115	0.0017	4.40048e-11
19	4060707	rs895330	G	C	-0.0201	0.0023	5.50047e-19
19	18215247	rs273504	G	A	0.0153	0.0018	4.40048e-18
19	18454825	rs17724992	G	A	-0.0183	0.0019	1e-22
19	18830704	rs11880870	G	A	-0.0189	0.0017	1e-28
19	30618771	rs1982725	T	C	0.0097	0.0017	3.29997e-08
19	31019780	rs11084553	G	A	-0.021	0.0024	1.80011e-18
19	46180184	rs11672660	T	C	-0.034	0.0021	1.69981e-60
19	47602577	rs9304665	A	T	0.0229	0.002	2.90001e-29
19	51774806	rs10408324	T	C	-0.0124	0.0019	9.49948e-11
19	1865901	rs12981256	A	G	0.0142	0.0018	1.10002e-15
19	19378671	rs998732	G	A	-0.0171	0.0022	1.99986e-14
19	30286822	rs17513613	C	T	0.0186	0.0018	3.59998e-26
19	45410002	rs769449	A	G	-0.0254	0.0027	2.29985e-20
20	25195509	rs6050446	G	A	0.0343	0.0047	4.40048e-13
20	47428485	rs11908637	A	G	-0.012	0.0021	4.90004e-09
20	61530915	rs6011457	A	T	-0.0116	0.0017	2.70023e-11
20	2815715	rs4813619	T	G	-0.0108	0.0018	2.30001e-09
20	6614691	rs1321432	C	A	0.0201	0.0018	3.50026e-29
20	32553047	rs4012234	G	T	0.0141	0.0018	9.8992e-16
20	41987392	rs2143253	A	G	-0.0188	0.0026	1.10002e-12
20	44904838	rs2425840	C	A	0.0119	0.0018	1.59993e-11
20	15819495	rs8123881	G	A	0.0196	0.0024	4.40048e-16
20	17102860	rs852056	C	T	-0.0128	0.002	1.79999e-10
20	1410582	rs1884389	T	C	-0.0103	0.0017	4e-09
20	12430673	rs2423668	C	T	-0.0105	0.0019	2.80001e-08
20	21381121	rs1409818	T	C	0.0201	0.0029	2.49977e-12
20	51107290	rs17806379	T	C	-0.0258	0.0022	1.50003e-30
20	62691550	rs6512302	C	G	0.0142	0.002	2.09991e-12
21	46570896	rs427943	C	A	0.017	0.0017	7.29962e-23
21	30690558	rs2832283	A	G	0.0115	0.002	5.80003e-09
21	40309436	rs13047416	G	C	-0.0154	0.0018	2.19989e-17
21	40631006	rs2836964	C	T	-0.011	0.0018	1.29999e-09
21	42629895	rs4818225	G	A	0.0117	0.0018	2.30001e-10
22	20116015	rs175165	G	T	-0.0103	0.0018	5.19996e-09
22	48875699	rs9615905	T	C	0.011	0.0017	2.69998e-10
22	18220831	rs11538	G	A	0.0135	0.0023	3.29997e-09
22	50637922	rs6712	C	G	0.0138	0.0025	4.39997e-08
22	32182708	rs138289	T	A	-0.0103	0.0017	3.29997e-09
22	38205989	rs2285178	C	T	0.0112	0.0019	9.40005e-09
22	40604945	rs4820408	G	T	-0.0151	0.0017	2.09991e-19

## Sheet: Table S8
Table S8. Genetic information of SNPs associated with AFB,EA and BMI in MVMR.
exposure	SNP	EA	OA	Beta	SE	P
AFB	rs10009336	T	C	-0.0042	0.0124	0.7348
AFB	rs10066409	T	G	-0.0162	0.0107	0.1292
AFB	rs10132280	A	C	0.0103	0.0101	0.307
AFB	rs10169594	C	T	-0.0097	0.0096	0.3127
AFB	rs10182181	G	A	-0.016	0.0091	0.0765702
AFB	rs10192119	G	T	-0.0006	0.0121	0.9594
AFB	rs10197031	C	T	-0.0187	0.01	0.0619598
AFB	rs10247983	A	G	0.0182	0.0176	0.3
AFB	rs10248136	T	C	0.0237	0.009	0.00857196
AFB	rs10269783	A	G	-0.0036	0.0092	0.697199
AFB	rs10408324	T	C	0.006	0.01	0.5472
AFB	rs10478110	C	A	-0.0162	0.0091	0.0761904
AFB	rs1048932	A	C	0.0217	0.0091	0.0170899
AFB	rs10492229	T	C	-0.0212	0.0107	0.0474701
AFB	rs10510419	T	G	0.0144	0.0128	0.2606
AFB	rs10511592	G	T	-0.0388	0.0129	0.00253501
AFB	rs10518019	G	A	0.0269	0.0094	0.00415403
AFB	rs10518694	A	C	0.0148	0.013	0.2551
AFB	rs1064213	A	G	-0.0209	0.0091	0.0212202
AFB	rs10733051	G	A	0.0171	0.0091	0.0609902
AFB	rs10742752	C	T	-0.0051	0.0093	0.5777
AFB	rs10747488	A	C	0.0118	0.0106	0.2671
AFB	rs10750215	T	G	-0.0171	0.0092	0.0640398
AFB	rs1075901	C	T	0.0097	0.0091	0.2857
AFB	rs10768994	C	T	0.0162	0.0092	0.0771294
AFB	rs10795422	G	A	-0.0142	0.0099	0.1499
AFB	rs10832778	G	C	-0.0119	0.0093	0.2001
AFB	rs10854884	A	C	0.0175	0.0095	0.0645699
AFB	rs10858334	G	C	-0.0003	0.0138	0.9822
AFB	rs10867256	T	C	0.027	0.0091	0.00302601
AFB	rs10878946	T	C	0.0148	0.0102	0.1491
AFB	rs10887578	C	G	-0.0086	0.0093	0.3564
AFB	rs10914462	G	A	-0.0283	0.0093	0.00238002
AFB	rs10915840	A	G	0.0038	0.0105	0.7172
AFB	rs10920678	G	A	0.0033	0.0092	0.715501
AFB	rs10938397	G	A	0.009	0.0092	0.3274
AFB	rs10942267	G	A	-0.0142	0.0098	0.1463
AFB	rs10953740	G	A	0.0078	0.0091	0.3921
AFB	rs10962550	C	G	-0.063	0.012	1.632e-07
AFB	rs10968114	C	A	0.0171	0.0094	0.0694592
AFB	rs10971709	T	C	0.0043	0.0113	0.705
AFB	rs10984756	G	C	-0.0318	0.015	0.0335097
AFB	rs11030618	T	C	-0.0266	0.0091	0.00340902
AFB	rs11066188	A	G	-0.0087	0.0093	0.352
AFB	rs11081529	C	T	-0.0595	0.0099	1.81301e-09
AFB	rs11084553	G	A	0.0082	0.0127	0.515
AFB	rs11118308	G	A	-0.0004	0.0091	0.9686
AFB	rs1112613	A	G	0.0116	0.0117	0.3191
AFB	rs11138947	T	C	0.025	0.0101	0.0136
AFB	rs11150911	C	A	0.0054	0.01	0.590599
AFB	rs11165643	T	C	-0.0065	0.0092	0.483499
AFB	rs11170468	C	A	0.0193	0.0106	0.0698007
AFB	rs11173522	A	C	-0.0166	0.0111	0.1345
AFB	rs11185111	A	G	-0.0116	0.0098	0.237
AFB	rs11243838	A	G	0.0109	0.0109	0.3172
AFB	rs11251352	G	A	0.0003	0.0093	0.9756
AFB	rs1144387	C	G	-0.0022	0.0091	0.8122
AFB	rs11496125	T	C	-0.0201	0.0091	0.02776
AFB	rs11505821	T	A	0.0116	0.0191	0.5439
AFB	rs11538	G	A	-0.0101	0.0119	0.3972
AFB	rs1158805	A	C	0.006	0.0093	0.5165
AFB	rs11609659	C	T	0.0118	0.0106	0.2632
AFB	rs11611246	T	G	0.011	0.0113	0.3301
AFB	rs11615578	T	C	-0.0049	0.0109	0.6548
AFB	rs11656076	A	G	0.0009	0.0108	0.9321
AFB	rs11672660	T	C	0.0042	0.0116	0.7183
AFB	rs11693764	C	T	-0.0092	0.0092	0.3145
AFB	rs11713193	A	G	-0.1052	0.0093	6.28927e-30
AFB	rs11720121	C	T	0.0194	0.0093	0.03578
AFB	rs11736228	T	A	-0.0039	0.0105	0.7088
AFB	rs11738695	A	C	-0.0263	0.0092	0.00433301
AFB	rs11739877	T	C	-0.009	0.0094	0.3384
AFB	rs1187352	C	T	0.0042	0.0095	0.6541
AFB	rs11880870	G	A	0.0108	0.0093	0.2466
AFB	rs11889536	G	A	0.0441	0.0127	0.000506396
AFB	rs11908637	A	G	-0.007	0.0107	0.5162
AFB	rs11951673	T	C	0.0041	0.0092	0.658999
AFB	rs12029988	C	T	0.016	0.0091	0.0789496
AFB	rs12033257	G	A	0.0263	0.0095	0.00557096
AFB	rs12044597	G	A	-0.0036	0.0093	0.6987
AFB	rs12049202	T	C	-0.0316	0.0114	0.00552205
AFB	rs12098284	T	C	-0.0015	0.0139	0.9166
AFB	rs12150665	C	T	0.0254	0.0091	0.00535205
AFB	rs1218822	A	G	-0.0003	0.0096	0.974
AFB	rs12299814	A	C	0.0218	0.0103	0.03474
AFB	rs12334877	A	G	0.0084	0.0115	0.4673
AFB	rs12364470	G	T	0.0089	0.0125	0.4763
AFB	rs12369179	T	C	-0.0263	0.0164	0.1075
AFB	rs12416812	A	G	-0.0082	0.0093	0.3779
AFB	rs1241986	A	G	-0.013	0.0127	0.3048
AFB	rs12422552	C	G	-0.0091	0.0104	0.3802
AFB	rs12429545	A	G	-0.011	0.0137	0.4238
AFB	rs12448257	A	G	0.0105	0.0115	0.3627
AFB	rs12564992	G	A	0.029	0.0145	0.04605
AFB	rs12593036	G	A	0.0216	0.0098	0.0277498
AFB	rs12602912	T	C	-0.0327	0.0116	0.00468695
AFB	rs1260326	C	T	-0.0176	0.0094	0.0603504
AFB	rs12629015	G	A	0.0142	0.0118	0.2299
AFB	rs1266874	G	A	-0.0051	0.0096	0.5903
AFB	rs12675063	T	A	0.0079	0.0143	0.5822
AFB	rs1268065	A	G	-0.0101	0.0091	0.2666
AFB	rs12680842	G	A	0.0112	0.0099	0.2579
AFB	rs12718572	T	C	-0.0059	0.0092	0.519501
AFB	rs12762034	C	T	-0.0299	0.0168	0.0749307
AFB	rs12779328	T	C	-0.0082	0.0101	0.4166
AFB	rs12815613	G	A	0.0564	0.0097	5.74804e-09
AFB	rs1285997	G	C	-0.0227	0.01	0.0234801
AFB	rs12888545	G	A	-0.0082	0.0104	0.4311
AFB	rs12888955	A	G	0.0311	0.0096	0.001153
AFB	rs12905439	G	C	-0.0125	0.0099	0.2078
AFB	rs12914489	A	G	-0.0699	0.0146	1.61399e-06
AFB	rs12922346	C	G	0.0135	0.0105	0.2001
AFB	rs12933482	G	A	-0.0355	0.015	0.01754
AFB	rs12936083	G	A	-0.0297	0.0099	0.00282397
AFB	rs12939549	G	A	0.0032	0.0091	0.726999
AFB	rs1296328	C	A	0.0102	0.0094	0.2827
AFB	rs12967855	G	A	0.0432	0.0096	7.40099e-06
AFB	rs12981256	A	G	-0.0158	0.0094	0.0939702
AFB	rs13021737	G	A	-0.0437	0.012	0.000276701
AFB	rs13047416	G	C	-0.0132	0.0094	0.1612
AFB	rs13069244	A	G	-0.0068	0.0175	0.6984
AFB	rs13107325	T	C	-0.0293	0.019	0.1241
AFB	rs13110266	A	G	-0.0018	0.0092	0.8436
AFB	rs13147390	C	T	0.0013	0.0097	0.8943
AFB	rs13174863	G	A	-0.018	0.0131	0.1715
AFB	rs13184896	T	G	-0.0219	0.0091	0.0159801
AFB	rs13191362	G	A	0.0102	0.0137	0.4575
AFB	rs1320903	A	G	-0.0138	0.0097	0.1544
AFB	rs1321432	C	A	0.0159	0.0093	0.0897202
AFB	rs13240600	G	A	0.0526	0.0125	2.536e-05
AFB	rs13250058	T	G	-0.0019	0.0098	0.8452
AFB	rs13263601	C	A	-0.0162	0.0095	0.0882409
AFB	rs1327259	G	A	0.0105	0.0093	0.261
AFB	rs13287131	C	T	-0.0359	0.0103	0.000509401
AFB	rs1330052	G	C	-0.026	0.0093	0.00541901
AFB	rs13329567	T	C	0.0246	0.0109	0.0244298
AFB	rs1334297	A	G	0.03	0.0102	0.00327801
AFB	rs13409451	G	A	0.0283	0.0093	0.00240503
AFB	rs1363862	A	G	-0.0274	0.0105	0.00910794
AFB	rs1371108	A	C	-0.0206	0.0097	0.0336403
AFB	rs138289	T	A	0.0073	0.0094	0.4372
AFB	rs1391438	C	T	-0.0034	0.0098	0.7247
AFB	rs1409818	T	C	-0.0276	0.0151	0.0672496
AFB	rs1412235	C	G	-0.0051	0.0097	0.596901
AFB	rs1421334	C	A	0.0239	0.0094	0.01087
AFB	rs1430387	C	T	0.0128	0.0092	0.1606
AFB	rs1431659	G	A	-0.009	0.0102	0.3774
AFB	rs1436344	C	G	-0.0078	0.0091	0.3915
AFB	rs1452075	T	C	0.0094	0.0103	0.3638
AFB	rs1454687	G	C	0.0189	0.009	0.0363798
AFB	rs1455350	A	T	-0.0378	0.0092	4.37301e-05
AFB	rs1465900	C	A	0.0506	0.0112	5.75506e-06
AFB	rs1472169	T	C	0.0045	0.0093	0.632
AFB	rs1477199	G	A	-0.0246	0.0133	0.0643398
AFB	rs1492767	T	C	0.0041	0.0091	0.651
AFB	rs1503526	C	T	-0.0228	0.009	0.0111599
AFB	rs1522569	G	T	-0.0095	0.0119	0.4257
AFB	rs1528435	T	C	-0.0329	0.0093	0.000423604
AFB	rs1538247	C	T	-0.032	0.0098	0.00105599
AFB	rs1624134	C	G	0.0079	0.0095	0.4044
AFB	rs1656377	C	T	0.0156	0.0094	0.097699
AFB	rs16849710	G	A	0.0297	0.0095	0.00181698
AFB	rs16851483	T	G	-0.0902	0.0182	7.65808e-07
AFB	rs16871902	A	G	-0.0066	0.0091	0.4739
AFB	rs16903285	C	T	0.0273	0.0136	0.0441296
AFB	rs16953563	A	G	-0.0194	0.0103	0.0600897
AFB	rs17033117	T	C	0.0262	0.0116	0.0240099
AFB	rs17056301	C	T	-0.0279	0.0103	0.00701601
AFB	rs17113297	T	C	-0.0191	0.0113	0.0904607
AFB	rs17119937	C	T	-0.0175	0.0185	0.3443
AFB	rs17207196	T	C	0.0366	0.0097	0.000167302
AFB	rs17238110	G	A	0.0073	0.029	0.8025
AFB	rs17311369	T	C	0.0153	0.0097	0.116
AFB	rs17399237	C	T	0.0152	0.0091	0.0929608
AFB	rs17405819	C	T	0.0188	0.0099	0.0561604
AFB	rs17425707	C	T	-0.0077	0.0153	0.6133
AFB	rs17446257	A	G	-0.0207	0.0135	0.1241
AFB	rs17499593	G	C	-0.0137	0.0114	0.2311
AFB	rs17513613	C	T	0.0228	0.0096	0.0181301
AFB	rs175165	G	T	-0.0138	0.0094	0.1434
AFB	rs17535749	A	G	-0.0267	0.0151	0.0768493
AFB	rs17551974	A	C	0.0085	0.0115	0.459701
AFB	rs17563464	A	C	-0.0214	0.0118	0.0709594
AFB	rs17636031	C	T	-0.0049	0.0105	0.6413
AFB	rs17663412	A	C	-0.0041	0.0142	0.773701
AFB	rs17710386	C	T	0.0045	0.0102	0.6627
AFB	rs17724992	G	A	0.0256	0.0107	0.0169099
AFB	rs17806379	T	C	0.0087	0.0118	0.4623
AFB	rs1784460	A	T	-0.023	0.0092	0.01276
AFB	rs1830074	C	T	-0.0225	0.0103	0.0285601
AFB	rs1836303	G	A	-0.0209	0.0093	0.0243097
AFB	rs1863652	A	G	0.0163	0.0095	0.0867401
AFB	rs1884389	T	C	0.008	0.0092	0.3859
AFB	rs1891216	G	T	0.0065	0.0096	0.4978
AFB	rs1896767	A	G	-0.0077	0.0091	0.3973
AFB	rs189843	C	G	-0.0096	0.0091	0.2917
AFB	rs1917008	T	G	-0.0048	0.0109	0.657301
AFB	rs1927790	C	T	-0.0133	0.0092	0.1485
AFB	rs1928295	C	T	0.0316	0.0092	0.000559397
AFB	rs1948080	G	T	0.016	0.0093	0.0865605
AFB	rs1982441	T	G	-0.0054	0.0133	0.6846
AFB	rs1982725	T	C	0.0232	0.0094	0.0130299
AFB	rs1993709	G	A	-0.0168	0.0114	0.1377
AFB	rs2007231	T	C	0.0178	0.0094	0.0582304
AFB	rs200810	C	T	0.0305	0.0096	0.00148201
AFB	rs2009416	T	C	0.0189	0.0094	0.0437703
AFB	rs2051559	C	T	-0.0639	0.0133	1.45301e-06
AFB	rs2065418	G	T	-0.0004	0.0095	0.965
AFB	rs208015	C	T	0.0237	0.0176	0.1773
AFB	rs2124499	C	G	-0.0029	0.0093	0.755299
AFB	rs2143253	A	G	0.0305	0.0139	0.0284099
AFB	rs215634	G	A	0.0142	0.0094	0.1308
AFB	rs2162524	C	T	0.0168	0.0097	0.0820805
AFB	rs2163188	C	G	-0.0426	0.009	2.33297e-06
AFB	rs2174307	C	G	-0.0072	0.0091	0.4317
AFB	rs217671	G	A	-0.0208	0.0103	0.0437301
AFB	rs2228213	A	G	0.0105	0.0096	0.2743
AFB	rs2235564	T	C	-0.0032	0.0096	0.7345
AFB	rs2246012	C	T	0.0065	0.0121	0.5905
AFB	rs2283093	T	C	-0.0001	0.011	0.99
AFB	rs2284746	G	C	0.0125	0.0095	0.1895
AFB	rs2285178	C	T	-0.0101	0.0103	0.3274
AFB	rs2306537	G	A	-0.0092	0.0107	0.3877
AFB	rs2307111	C	T	-0.0089	0.0093	0.341
AFB	rs2309812	T	C	0.0604	0.0093	9.30037e-11
AFB	rs2317299	C	T	-0.0034	0.0092	0.7154
AFB	rs2325036	C	A	0.0413	0.0093	8.83995e-06
AFB	rs2347867	A	G	0.0818	0.0095	5.03501e-18
AFB	rs2357760	A	G	-0.0322	0.0097	0.0008745
AFB	rs2361988	C	T	0.0275	0.0108	0.0110101
AFB	rs2365389	T	C	-0.0143	0.0091	0.1167
AFB	rs2423668	C	T	0.0111	0.0094	0.2347
AFB	rs2425840	C	A	-0.0094	0.0092	0.3057
AFB	rs2429150	C	A	-0.0071	0.0092	0.4411
AFB	rs2479958	G	A	0.0232	0.0094	0.0139901
AFB	rs2481665	C	T	0.0061	0.0092	0.5091
AFB	rs2543132	C	G	-0.0299	0.0117	0.01084
AFB	rs2600226	T	C	0.0087	0.0099	0.38
AFB	rs2605603	A	G	0.0106	0.0091	0.2424
AFB	rs2608703	A	C	0.0169	0.0092	0.0674901
AFB	rs2643452	A	T	-0.0046	0.0091	0.615399
AFB	rs2693826	A	G	0.0245	0.0091	0.00708794
AFB	rs2694047	G	A	-0.0156	0.0107	0.1467
AFB	rs273504	G	A	-0.0115	0.0094	0.223
AFB	rs2744974	T	C	-0.025	0.0099	0.01181
AFB	rs2791653	G	A	-0.0003	0.0109	0.9774
AFB	rs2820311	G	A	-0.0254	0.0095	0.00772698
AFB	rs2832283	A	G	-0.0204	0.011	0.0636898
AFB	rs2836964	C	T	-0.0059	0.0095	0.53
AFB	rs2861683	C	A	-0.0062	0.0093	0.5017
AFB	rs2868975	A	G	0.0242	0.012	0.0439805
AFB	rs287104	A	G	-0.0085	0.0099	0.39
AFB	rs2875762	C	G	-0.0082	0.0107	0.4442
AFB	rs2906457	C	A	0.0649	0.0103	2.91803e-10
AFB	rs2907948	A	G	0.0331	0.0106	0.001738
AFB	rs2931434	T	C	0.0156	0.0096	0.105
AFB	rs3007105	T	C	-0.015	0.0092	0.1019
AFB	rs331966	C	A	0.0303	0.0093	0.00114201
AFB	rs33500	T	C	0.005	0.0116	0.6675
AFB	rs339991	G	A	-0.0171	0.0092	0.0612901
AFB	rs349088	A	C	0.0143	0.0091	0.1152
AFB	rs355777	C	G	-0.0226	0.0092	0.0138701
AFB	rs3732084	C	T	-0.014	0.0093	0.1319
AFB	rs3736485	G	A	0.01	0.0094	0.2839
AFB	rs3749897	T	C	0.0093	0.0092	0.309
AFB	rs3754963	T	A	0.0519	0.0103	4.47198e-07
AFB	rs3764835	A	G	-0.0156	0.0125	0.2121
AFB	rs3772882	A	C	-0.0045	0.0093	0.6304
AFB	rs3800229	T	G	-0.0192	0.0101	0.0574103
AFB	rs3800637	C	T	0.0105	0.0096	0.2777
AFB	rs3806572	A	G	0.0203	0.01	0.04226
AFB	rs3807645	A	G	-0.0041	0.0109	0.7048
AFB	rs380857	A	C	0.0103	0.0142	0.4699
AFB	rs3814883	T	C	-0.0031	0.0094	0.746
AFB	rs38314	A	G	0.0009	0.0091	0.9239
AFB	rs3844598	G	A	-0.0297	0.0091	0.00108901
AFB	rs3902951	G	T	0.0004	0.0109	0.9696
AFB	rs3904244	A	T	-0.0359	0.013	0.005951
AFB	rs391300	C	T	-0.0016	0.0098	0.8694
AFB	rs3935648	G	C	0.0043	0.0113	0.706401
AFB	rs40067	A	G	0.014	0.0121	0.2478
AFB	rs4012234	G	T	-0.0054	0.0092	0.5532
AFB	rs4072917	A	G	-0.0212	0.0094	0.0237898
AFB	rs4148155	G	A	0.0151	0.0144	0.2942
AFB	rs4148866	T	C	-0.0201	0.0095	0.0348097
AFB	rs4237643	G	T	0.0486	0.0098	7.37293e-07
AFB	rs427943	C	A	-0.0435	0.0094	3.67799e-06
AFB	rs429343	G	A	0.0136	0.0091	0.138
AFB	rs4307239	G	A	0.0091	0.0091	0.3172
AFB	rs4358081	C	A	0.0243	0.009	0.00722703
AFB	rs4414033	A	G	-0.0162	0.0097	0.0944996
AFB	rs4430672	C	T	0.0157	0.0114	0.1697
AFB	rs4482463	A	C	0.0067	0.017	0.6945
AFB	rs4516268	A	C	0.0357	0.0115	0.00194102
AFB	rs4639527	G	A	-0.0216	0.0098	0.0275302
AFB	rs4653017	T	C	-0.0055	0.0097	0.5662
AFB	rs4660443	T	C	-0.014	0.0112	0.2134
AFB	rs4671328	G	T	0.0242	0.0093	0.009244
AFB	rs4722398	T	C	-0.004	0.0135	0.7669
AFB	rs4731992	G	A	0.0323	0.0109	0.00305197
AFB	rs4757144	A	G	-0.0217	0.0092	0.0188799
AFB	rs4783830	A	G	-0.0057	0.0099	0.562999
AFB	rs4786903	G	A	-0.0101	0.0106	0.3407
AFB	rs4800191	C	G	-0.0032	0.0094	0.733301
AFB	rs4813619	T	G	0.0192	0.0091	0.0347896
AFB	rs4818225	G	A	-0.0174	0.0096	0.0699794
AFB	rs4820408	G	T	-0.02	0.0093	0.0306098
AFB	rs4851029	G	T	-0.044	0.009	1.012e-06
AFB	rs4858193	C	T	0.0277	0.01	0.00569705
AFB	rs4864201	C	T	-0.0154	0.0096	0.1088
AFB	rs4880341	T	C	0.0189	0.0095	0.0464997
AFB	rs4906908	G	T	-0.0054	0.0091	0.553
AFB	rs491711	C	A	0.0317	0.01	0.001536
AFB	rs4929923	C	T	-0.0207	0.0095	0.0295101
AFB	rs4936175	C	T	-0.0181	0.0091	0.0454098
AFB	rs4937870	G	A	0.0156	0.0101	0.1234
AFB	rs4952843	G	A	0.0029	0.0093	0.7519
AFB	rs4958568	A	G	-0.0267	0.0101	0.00799705
AFB	rs4968656	G	A	-0.0216	0.01	0.0304698
AFB	rs4981693	A	G	-0.0423	0.0109	9.54399e-05
AFB	rs4986044	T	C	0.0348	0.0095	0.000229699
AFB	rs538579	C	G	0.0022	0.0097	0.8228
AFB	rs543874	G	A	-0.0325	0.0113	0.00408602
AFB	rs559231	T	G	-0.0236	0.0093	0.0109999
AFB	rs577525	C	T	-0.0139	0.0091	0.1266
AFB	rs592483	T	C	0.0267	0.0095	0.00491304
AFB	rs6011457	A	T	0.0106	0.0093	0.2515
AFB	rs6050446	G	A	-0.0732	0.026	0.00487697
AFB	rs6071573	T	C	0.0211	0.0096	0.02715
AFB	rs6235	G	C	-0.0231	0.0102	0.0230001
AFB	rs6265	T	C	0.0167	0.0118	0.1557
AFB	rs6443750	C	T	-0.0342	0.0119	0.00411803
AFB	rs6448587	C	A	0.0093	0.0119	0.4346
AFB	rs645040	T	G	-0.0253	0.0109	0.0205201
AFB	rs6461115	G	A	0.0406	0.0111	0.000257798
AFB	rs6471941	A	G	-0.0294	0.0119	0.01367
AFB	rs6500208	A	G	-0.0229	0.0112	0.0411898
AFB	rs6512302	C	G	-0.0231	0.0118	0.0503802
AFB	rs6545714	A	G	-0.0147	0.0092	0.1111
AFB	rs6556301	T	G	0.0154	0.0097	0.1141
AFB	rs657452	G	A	-0.0072	0.0094	0.4456
AFB	rs6585429	G	A	0.084	0.0124	1.08293e-11
AFB	rs6587552	G	A	0.0152	0.0106	0.1534
AFB	rs6591407	A	C	0.0022	0.0116	0.8478
AFB	rs6593688	G	A	0.0178	0.0093	0.0569403
AFB	rs6595205	G	C	0.0016	0.0091	0.8636
AFB	rs663129	A	G	-0.0011	0.0106	0.9164
AFB	rs6673081	C	T	0.0163	0.0094	0.0816902
AFB	rs6692586	G	A	0.0044	0.0123	0.7206
AFB	rs6712	C	G	0.0278	0.0136	0.0405499
AFB	rs6760772	G	A	-0.0106	0.0091	0.2459
AFB	rs6764533	A	G	-0.0054	0.0094	0.565501
AFB	rs6772756	G	A	0.0352	0.0103	0.000681805
AFB	rs6785245	C	T	-0.0175	0.0092	0.0575506
AFB	rs6804842	G	A	-0.0132	0.0093	0.155
AFB	rs6815910	A	T	0.0217	0.0091	0.01737
AFB	rs6841761	T	G	0.0083	0.009	0.359
AFB	rs685870	C	T	0.0164	0.0101	0.1044
AFB	rs6935954	G	A	0.0155	0.0094	0.101
AFB	rs6985109	A	G	0.0402	0.0092	1.40401e-05
AFB	rs7024334	G	T	0.0193	0.0109	0.0771294
AFB	rs7025938	G	C	-0.0019	0.0097	0.8472
AFB	rs705217	G	T	0.0079	0.0096	0.412
AFB	rs7084454	A	G	-0.0309	0.0098	0.00154401
AFB	rs709400	G	A	0.0113	0.0094	0.2279
AFB	rs7102454	C	T	-0.023	0.0095	0.01562
AFB	rs7117238	A	G	0.0018	0.0124	0.8846
AFB	rs7124681	A	C	-0.0029	0.0093	0.7567
AFB	rs7138803	A	G	0.0186	0.0095	0.0496101
AFB	rs7144011	T	G	-0.0038	0.011	0.7296
AFB	rs7148846	G	T	-0.0248	0.0117	0.0334303
AFB	rs7172627	G	A	-0.0135	0.009	0.1347
AFB	rs7181498	C	T	0.0226	0.0094	0.0165699
AFB	rs7196720	C	T	0.0232	0.0091	0.01128
AFB	rs7206608	G	C	-0.0143	0.0097	0.1375
AFB	rs7222349	A	G	-0.0122	0.0098	0.2147
AFB	rs7239575	C	T	0.0141	0.009	0.1185
AFB	rs7318817	T	C	-0.0127	0.0094	0.1756
AFB	rs7334078	C	T	0.0129	0.0101	0.2009
AFB	rs7358465	T	C	-0.0207	0.0097	0.0338104
AFB	rs7488867	T	C	-0.0039	0.0104	0.707801
AFB	rs7498665	G	A	0.0069	0.0094	0.462
AFB	rs7535528	A	G	0.0203	0.0097	0.0371202
AFB	rs754635	G	C	0.0104	0.0141	0.4596
AFB	rs7548936	C	G	-0.0481	0.0093	2.49902e-07
AFB	rs7550711	T	C	-0.0048	0.0269	0.858
AFB	rs7551507	T	C	0.0268	0.0091	0.00308802
AFB	rs7557796	C	T	0.013	0.0095	0.1738
AFB	rs756717	A	G	0.005	0.0093	0.5919
AFB	rs7599312	A	G	0.0237	0.0104	0.0227599
AFB	rs7615297	G	C	0.0193	0.0125	0.1215
AFB	rs7626079	T	C	0.0024	0.0095	0.8004
AFB	rs7637852	G	A	0.0055	0.0098	0.5727
AFB	rs7640424	T	C	0.0297	0.01	0.003071
AFB	rs7683836	A	G	0.0112	0.0093	0.2284
AFB	rs7685048	T	C	0.0011	0.009	0.9009
AFB	rs768840	A	G	-0.0024	0.0095	0.798
AFB	rs769449	A	G	-0.0035	0.014	0.8039
AFB	rs7694732	G	A	0.0058	0.0094	0.5354
AFB	rs7704281	A	G	-0.0083	0.0219	0.704601
AFB	rs7715256	T	G	-0.006	0.0092	0.5087
AFB	rs7730004	T	C	-0.0176	0.0096	0.0681099
AFB	rs7730898	A	G	-0.0337	0.0103	0.00104201
AFB	rs774246	G	A	0.0003	0.013	0.9792
AFB	rs7761673	A	T	0.0253	0.011	0.02157
AFB	rs7780752	C	T	0.0067	0.0094	0.4759
AFB	rs7788008	A	G	0.0244	0.0091	0.00723502
AFB	rs7819514	A	G	0.0314	0.0096	0.00104701
AFB	rs7826312	C	T	-0.0179	0.0092	0.05165
AFB	rs7844647	C	T	0.001	0.0103	0.919
AFB	rs7868984	C	T	0.0572	0.0095	1.583e-09
AFB	rs7869771	C	A	0.0045	0.0102	0.6622
AFB	rs7871866	C	G	-0.034	0.0131	0.00933899
AFB	rs7899106	G	A	-0.0373	0.0203	0.0656402
AFB	rs7903146	T	C	-0.018	0.0101	0.0740508
AFB	rs7925214	T	C	0.0048	0.0091	0.6027
AFB	rs7970953	A	G	0.0078	0.01	0.4388
AFB	rs7983065	T	C	0.0102	0.0091	0.2588
AFB	rs8027205	G	C	0.0094	0.0094	0.3135
AFB	rs8036040	A	C	-0.0037	0.009	0.6853
AFB	rs8047395	A	G	0.0066	0.0091	0.4665
AFB	rs8071182	A	G	0.0058	0.0119	0.6294
AFB	rs8090983	G	A	0.0149	0.0096	0.1221
AFB	rs8097672	T	A	-0.0205	0.0127	0.1073
AFB	rs8097783	A	G	-0.0144	0.0174	0.4101
AFB	rs8123881	G	A	-0.0015	0.0133	0.9092
AFB	rs8181823	C	A	-0.018	0.0106	0.0887994
AFB	rs818524	C	T	0.0099	0.01	0.3231
AFB	rs8192675	C	T	-0.0161	0.01	0.1075
AFB	rs825688	T	C	-0.0194	0.0094	0.0398804
AFB	rs837065	T	C	0.0094	0.0091	0.3035
AFB	rs845084	A	G	-0.0066	0.0103	0.5196
AFB	rs852056	C	T	0.0245	0.0106	0.0211398
AFB	rs865809	G	A	0.0102	0.0109	0.3495
AFB	rs872281	T	C	0.0168	0.0121	0.1642
AFB	rs876605	G	A	0.0065	0.0106	0.5417
AFB	rs879394	T	G	-0.022	0.0106	0.0375396
AFB	rs879620	T	C	-0.009	0.0096	0.3445
AFB	rs889398	T	C	0.0089	0.0092	0.3303
AFB	rs895330	G	C	0.0218	0.0122	0.0734294
AFB	rs902695	A	G	-0.0259	0.0091	0.00448704
AFB	rs9294260	A	G	-0.0022	0.0091	0.8113
AFB	rs9300422	G	A	0.0056	0.0097	0.5636
AFB	rs930295	C	A	0.0056	0.0121	0.6455
AFB	rs9304665	A	T	-0.0064	0.011	0.5626
AFB	rs934224	T	C	-0.0208	0.0105	0.0473805
AFB	rs9372625	A	G	0.0667	0.0096	3.31665e-12
AFB	rs9375702	T	C	-0.0118	0.0098	0.2307
AFB	rs9408882	A	G	0.0044	0.0091	0.623799
AFB	rs946824	C	T	0.0234	0.014	0.0940698
AFB	rs947612	A	G	0.0034	0.0106	0.7472
AFB	rs9478671	G	A	-0.0192	0.0112	0.0879205
AFB	rs9522285	A	G	-0.0144	0.0094	0.1274
AFB	rs9538162	C	T	0.0179	0.0092	0.0517798
AFB	rs9547153	G	A	0.0058	0.0096	0.546799
AFB	rs9571687	A	C	0.0036	0.0097	0.708
AFB	rs962273	C	T	-0.0457	0.0099	4.22902e-06
AFB	rs9650755	G	A	-0.0311	0.0102	0.00235901
AFB	rs9688431	C	T	0.0348	0.0193	0.0706399
AFB	rs977747	G	T	0.0123	0.0092	0.1794
AFB	rs9806742	A	G	-0.006	0.014	0.670601
AFB	rs9816226	T	A	0.0075	0.0118	0.5256
AFB	rs9845966	G	T	0.0033	0.0093	0.719399
AFB	rs987237	G	A	0.0226	0.0118	0.0552205
AFB	rs9926784	C	T	0.0183	0.012	0.1269
AFB	rs9927848	A	C	-0.023	0.0103	0.0258297
AFB	rs9951619	G	T	0.0101	0.0107	0.3453
AFB	rs998732	G	A	0.0169	0.0124	0.172
AFB	rs9989141	T	C	-0.0387	0.0094	3.96397e-05
EA	rs10009336	T	C	0.0183459	0.013573	0.17
EA	rs10066409	T	G	-0.0723639	0.0119477	1.40001e-09
EA	rs10132280	A	C	0.00619294	0.0109486	0.61
EA	rs10169594	C	T	-0.0322853	0.0103702	0.0017
EA	rs10182181	G	A	0.00319413	0.00996173	0.81
EA	rs10192119	G	T	-0.0508579	0.0136658	0.000269998
EA	rs10197031	C	T	-0.00791504	0.0110312	0.450001
EA	rs10247983	A	G	0.00930721	0.018921	0.62
EA	rs10248136	T	C	0.0165545	0.0100037	0.0759994
EA	rs10269783	A	G	0.0166817	0.0102404	0.1
EA	rs10408324	T	C	0.00596121	0.0110635	0.54
EA	rs10478110	C	A	-0.0217257	0.0100824	0.0340001
EA	rs1048932	A	C	0.010938	0.0101303	0.31
EA	rs10492229	T	C	0.00149931	0.0117824	0.93
EA	rs10510419	T	G	0.0451195	0.0140417	0.0012
EA	rs10511592	G	T	-0.0867155	0.0141533	9.40005e-10
EA	rs10518019	G	A	0.0761471	0.0099719	1.9002e-14
EA	rs10518694	A	C	-0.0386775	0.0142358	0.00969996
EA	rs1064213	A	G	-0.0149766	0.00995564	0.13
EA	rs10733051	G	A	0.027124	0.00997145	0.00649995
EA	rs10742752	C	T	0.0132794	0.0102442	0.19
EA	rs10747488	A	C	0.0632484	0.0118481	1.09999e-07
EA	rs10750215	T	G	-0.0175003	0.0102935	0.0710003
EA	rs1075901	C	T	0.0196064	0.0100768	0.0490004
EA	rs10768994	C	T	0.00547127	0.010095	0.57
EA	rs10795422	G	A	-0.00160045	0.0107924	0.9
EA	rs10832778	G	C	-0.00319292	0.0102928	0.8
EA	rs10854884	A	C	0.078312	0.0101066	4.10015e-15
EA	rs10858334	G	C	0.0382984	0.014354	0.00879995
EA	rs10867256	T	C	0.0263295	0.0100531	0.012
EA	rs10878946	T	C	-0.0178044	0.0111886	0.11
EA	rs10887578	C	G	-0.00682666	0.0100526	0.5
EA	rs10914462	G	A	-0.0253335	0.0100778	0.00920005
EA	rs10915840	A	G	0.00536722	0.0112259	0.6
EA	rs10920678	G	A	0.0029527	0.0100408	0.709999
EA	rs10938397	G	A	-0.0263595	0.0100742	0.00749998
EA	rs10942267	G	A	-0.0105221	0.010706	0.32
EA	rs10953740	G	A	0.0126258	0.0100235	0.21
EA	rs10962550	C	G	-0.0460489	0.0129357	0.000420001
EA	rs10968114	C	A	0.0275986	0.010032	0.0061
EA	rs10971709	T	C	0.0324543	0.0122791	0.00920005
EA	rs10984756	G	C	-0.0301087	0.0166664	0.0669993
EA	rs11030618	T	C	-0.0382856	0.0100818	0.000219999
EA	rs11066188	A	G	-0.0268031	0.0101616	0.00929994
EA	rs11081529	C	T	-0.0545225	0.0110048	6.90001e-07
EA	rs11084553	G	A	-0.0179025	0.0138301	0.18
EA	rs11118308	G	A	-0.00945509	0.0100038	0.32
EA	rs1112613	A	G	0.0132326	0.0129833	0.3
EA	rs11138947	T	C	0.0643824	0.0111644	6.19998e-09
EA	rs11150911	C	A	-0.00895007	0.0112012	0.43
EA	rs11165643	T	C	-0.00482344	0.0101229	0.66
EA	rs11170468	C	A	0.028438	0.011802	0.015
EA	rs11173522	A	C	-0.0222071	0.0121696	0.0850002
EA	rs11185111	A	G	-0.010072	0.0109987	0.32
EA	rs11243838	A	G	0.0702729	0.0121036	3.09999e-09
EA	rs11251352	G	A	-0.0170435	0.0102118	0.0759994
EA	rs1144387	C	G	0.00341117	0.0101065	0.83
EA	rs11496125	T	C	0.0274957	0.0101429	0.00669993
EA	rs11505821	T	A	-0.000795267	0.0202059	0.91
EA	rs11538	G	A	-0.0252013	0.0132329	0.0539995
EA	rs1158805	A	C	-0.0151078	0.0103325	0.15
EA	rs11609659	C	T	0.0219392	0.0117018	0.0649995
EA	rs11611246	T	G	0.0451841	0.0122085	0.00016
EA	rs11615578	T	C	0.009618	0.011482	0.46
EA	rs11656076	A	G	0.0208181	0.0119628	0.0940005
EA	rs11672660	T	C	0.0133312	0.0126098	0.29
EA	rs11693764	C	T	-0.0579596	0.010169	6.49995e-09
EA	rs11713193	A	G	-0.108708	0.00997121	4.30031e-28
EA	rs11720121	C	T	0.0759082	0.0101781	4.79954e-14
EA	rs11736228	T	A	-0.0161617	0.0115104	0.18
EA	rs11738695	A	C	-0.0390409	0.0101226	0.00012
EA	rs11739877	T	C	0.00646943	0.0102802	0.53
EA	rs1187352	C	T	0.0204316	0.0104999	0.0420001
EA	rs11880870	G	A	0.00345299	0.00999241	0.66
EA	rs11889536	G	A	0.0319758	0.0138534	0.017
EA	rs11908637	A	G	0.0238043	0.0117923	0.0420001
EA	rs11951673	T	C	-0.0243878	0.0101785	0.015
EA	rs12029988	C	T	0.0624359	0.0100431	5.60003e-10
EA	rs12033257	G	A	0.0262982	0.0103188	0.0129999
EA	rs12044597	G	A	0.0221466	0.00996458	0.0259998
EA	rs12049202	T	C	-0.030489	0.0124981	0.0140001
EA	rs12098284	T	C	0.0126718	0.0151415	0.46
EA	rs12150665	C	T	0.0380568	0.0101535	0.000109999
EA	rs1218822	A	G	-0.0153764	0.0105635	0.15
EA	rs12299814	A	C	-0.00621474	0.0116255	0.59
EA	rs12334877	A	G	0.0217212	0.0126647	0.0700003
EA	rs12364470	G	T	-0.0267436	0.0134527	0.0479999
EA	rs12369179	T	C	-0.0794634	0.0174345	9.09997e-06
EA	rs12416812	A	G	-0.0145383	0.00996872	0.14
EA	rs1241986	A	G	-0.0282086	0.0140376	0.0479999
EA	rs12422552	C	G	0.028966	0.011308	0.00929994
EA	rs12429545	A	G	0.0120015	0.0150084	0.43
EA	rs12448257	A	G	0.0355919	0.0122212	0.00340001
EA	rs12564992	G	A	0.0140798	0.0158667	0.36
EA	rs12593036	G	A	0.00763461	0.0108957	0.53
EA	rs12602912	T	C	-0.00361978	0.0126024	0.719999
EA	rs1260326	C	T	-0.0110687	0.0101657	0.28
EA	rs12629015	G	A	0.00511389	0.0132315	0.649999
EA	rs1266874	G	A	-0.0172899	0.0104642	0.0870001
EA	rs12675063	T	A	0.0336406	0.0155846	0.0389996
EA	rs1268065	A	G	-0.027737	0.0100581	0.00619998
EA	rs12680842	G	A	0.0559315	0.0107354	1.79999e-07
EA	rs12718572	T	C	-0.00611329	0.0101986	0.56
EA	rs12762034	C	T	-0.032375	0.0187143	0.0790005
EA	rs12779328	T	C	-0.033112	0.011079	0.00290001
EA	rs12815613	G	A	0.0232154	0.0107572	0.0299999
EA	rs1285997	G	C	-0.0118252	0.0110191	0.31
EA	rs12888545	G	A	-0.0138387	0.0115345	0.22
EA	rs12888955	A	G	0.0383688	0.0105032	0.000239999
EA	rs12905439	G	C	0.0141582	0.0104455	0.18
EA	rs12914489	A	G	-0.0387059	0.0162073	0.015
EA	rs12922346	C	G	0.0214314	0.011362	0.0560003
EA	rs12933482	G	A	-0.0512188	0.0162909	0.0016
EA	rs12936083	G	A	-0.00150579	0.010739	0.82
EA	rs12939549	G	A	0.00790203	0.0100562	0.43
EA	rs1296328	C	A	0.020348	0.0100865	0.0369999
EA	rs12967855	G	A	0.114453	0.0106631	1.59993e-27
EA	rs12981256	A	G	-0.0171266	0.0100725	0.0920005
EA	rs13021737	G	A	-0.0110922	0.0131785	0.37
EA	rs13047416	G	C	-0.0199761	0.0103464	0.0460002
EA	rs13069244	A	G	0.0508343	0.0190522	0.00700003
EA	rs13107325	T	C	-0.0933016	0.0189679	8.79995e-07
EA	rs13110266	A	G	0.0135816	0.0101324	0.21
EA	rs13147390	C	T	-0.0184076	0.0103724	0.0629999
EA	rs13174863	G	A	0.0085689	0.0141371	0.52
EA	rs13184896	T	G	-0.025771	0.0100533	0.00860003
EA	rs13191362	G	A	0.0218106	0.0151641	0.17
EA	rs1320903	A	G	0.00478217	0.0106927	0.66
EA	rs1321432	C	A	0.00190174	0.0103771	0.83
EA	rs13240600	G	A	0.0193912	0.0137902	0.19
EA	rs13250058	T	G	-0.00479127	0.010767	0.649999
EA	rs13263601	C	A	-0.0243018	0.0104557	0.02
EA	rs1327259	G	A	0.0253939	0.0102885	0.00819993
EA	rs13287131	C	T	-0.0155948	0.011444	0.15
EA	rs1330052	G	C	-0.0248808	0.0104186	0.02
EA	rs13329567	T	C	0.00609214	0.0119961	0.53
EA	rs1334297	A	G	0.1098	0.0113393	4.60045e-22
EA	rs13409451	G	A	0.0826177	0.0102128	6.09958e-16
EA	rs1363862	A	G	-0.0615747	0.0111911	2e-08
EA	rs1371108	A	C	-0.0384369	0.0106933	0.00032
EA	rs138289	T	A	-0.00329575	0.0100397	0.73
EA	rs1391438	C	T	-0.0888146	0.0107594	5.10035e-17
EA	rs1409818	T	C	0.0141529	0.0166138	0.38
EA	rs1412235	C	G	0.00688941	0.0106684	0.51
EA	rs1421334	C	A	0.0479107	0.0100777	2.69998e-06
EA	rs1430387	C	T	0.0273991	0.0101462	0.008
EA	rs1431659	G	A	0.0149387	0.0112746	0.15
EA	rs1436344	C	G	-0.00237293	0.0101081	0.84
EA	rs1452075	T	C	0.0642813	0.0112759	6.1e-09
EA	rs1454687	G	C	0.0379876	0.00996505	0.000140001
EA	rs1455350	A	T	-0.0895595	0.0100104	3.29989e-19
EA	rs1465900	C	A	0.0535471	0.0122774	9.09997e-06
EA	rs1472169	T	C	-0.0174523	0.0102103	0.0929994
EA	rs1477199	G	A	0.00901944	0.0145572	0.52
EA	rs1492767	T	C	0.00478167	0.00995751	0.630001
EA	rs1503526	C	T	-0.0514396	0.00997226	2.39999e-07
EA	rs1522569	G	T	0.0288573	0.0128928	0.0329997
EA	rs1528435	T	C	-0.0264884	0.0102592	0.01
EA	rs1538247	C	T	-0.0278313	0.0108588	0.0129999
EA	rs1624134	C	G	-0.0201875	0.0102118	0.0379997
EA	rs1656377	C	T	0.0143354	0.0101141	0.19
EA	rs16849710	G	A	0.0197216	0.010024	0.05
EA	rs16851483	T	G	-0.0414505	0.0200624	0.0340001
EA	rs16871902	A	G	-0.0183828	0.00996885	0.0560003
EA	rs16903285	C	T	0.111665	0.0148424	7.10068e-14
EA	rs16953563	A	G	-0.0368016	0.0115338	0.00179999
EA	rs17033117	T	C	-0.00651469	0.0130348	0.6
EA	rs17056301	C	T	-0.00353995	0.0114587	0.719999
EA	rs17113297	T	C	0.0171871	0.0120982	0.16
EA	rs17119937	C	T	0.0187174	0.0202085	0.33
EA	rs17207196	T	C	0.0435805	0.0101	1.40001e-05
EA	rs17238110	G	A	0.0791476	0.0336546	0.016
EA	rs17311369	T	C	-0.0307283	0.0107757	0.00420001
EA	rs17399237	C	T	0.0234285	0.0100243	0.017
EA	rs17405819	C	T	0.0199013	0.010915	0.089
EA	rs17425707	C	T	-0.0311562	0.0162875	0.0560003
EA	rs17446257	A	G	0.0144042	0.0149294	0.3
EA	rs17499593	G	C	-0.0521863	0.0125473	3.40001e-05
EA	rs17513613	C	T	0.0119622	0.0106752	0.25
EA	rs175165	G	T	-0.00606673	0.0102411	0.53
EA	rs17535749	A	G	0.00249285	0.0160942	0.87
EA	rs17551974	A	C	-0.0085578	0.012792	0.55
EA	rs17563464	A	C	-0.0861095	0.0121472	1e-12
EA	rs17636031	C	T	-0.0098133	0.0110253	0.36
EA	rs17663412	A	C	-0.0273107	0.0155106	0.0719996
EA	rs17710386	C	T	-0.00851539	0.0107839	0.42
EA	rs17724992	G	A	0.0169453	0.0113116	0.14
EA	rs17806379	T	C	0.0369492	0.0129485	0.00470002
EA	rs1784460	A	T	-0.0134384	0.0101728	0.2
EA	rs1830074	C	T	-0.0115083	0.0109137	0.3
EA	rs1836303	G	A	-0.0224402	0.0102284	0.0259998
EA	rs1863652	A	G	0.0141033	0.010449	0.17
EA	rs1884389	T	C	-0.00427691	0.0101058	0.73
EA	rs1891216	G	T	-0.0170598	0.010323	0.11
EA	rs1896767	A	G	-0.00250672	0.0100228	0.83
EA	rs189843	C	G	0.00452691	0.0100828	0.649999
EA	rs1917008	T	G	-0.0665413	0.0120199	3.09999e-08
EA	rs1927790	C	T	-0.00528756	0.0101474	0.57
EA	rs1928295	C	T	0.0362035	0.0100677	0.000259998
EA	rs1948080	G	T	0.0228012	0.0102958	0.0269998
EA	rs1982441	T	G	-0.0144747	0.0148569	0.35
EA	rs1982725	T	C	-0.0016036	0.010063	0.91
EA	rs1993709	G	A	0.017503	0.0125566	0.14
EA	rs2007231	T	C	0.023982	0.010395	0.0230001
EA	rs200810	C	T	0.0227491	0.0103201	0.0290001
EA	rs2009416	T	C	-0.0278676	0.0103955	0.00990011
EA	rs2051559	C	T	-0.0743308	0.0147418	4.90004e-07
EA	rs2065418	G	T	-0.0138132	0.0103852	0.2
EA	rs208015	C	T	0.0329033	0.0198484	0.11
EA	rs2124499	C	G	0.0087507	0.0103312	0.38
EA	rs2143253	A	G	0.0655688	0.0151102	1.09999e-05
EA	rs215634	G	A	0.0507645	0.0102705	6.4e-07
EA	rs2162524	C	T	-0.0129761	0.0106612	0.23
EA	rs2163188	C	G	-0.0670225	0.00998978	1.59993e-11
EA	rs2174307	C	G	-0.00268444	0.0101132	0.780001
EA	rs217671	G	A	-0.0448931	0.0112261	6.29999e-05
EA	rs2228213	A	G	0.00828455	0.010484	0.49
EA	rs2235564	T	C	-0.0266721	0.0105113	0.012
EA	rs2246012	C	T	0.0378764	0.0134027	0.00539995
EA	rs2283093	T	C	0.0147818	0.012395	0.23
EA	rs2284746	G	C	0.00342434	0.00995124	0.69
EA	rs2285178	C	T	-0.0112136	0.0109069	0.29
EA	rs2306537	G	A	-0.0280301	0.0108064	0.00819993
EA	rs2307111	C	T	0.0156796	0.0102056	0.1
EA	rs2309812	T	C	0.0959316	0.0102603	4.60045e-21
EA	rs2317299	C	T	0.0240217	0.0100597	0.021
EA	rs2325036	C	A	0.0818163	0.0102911	1.69981e-15
EA	rs2347867	A	G	0.072445	0.0103752	2.80027e-12
EA	rs2357760	A	G	-0.00730053	0.0107127	0.51
EA	rs2361988	C	T	0.0251684	0.0114309	0.0239999
EA	rs2365389	T	C	0.0137337	0.0101578	0.18
EA	rs2423668	C	T	-0.00778626	0.010046	0.44
EA	rs2425840	C	A	-0.00920551	0.0101783	0.32
EA	rs2429150	C	A	0.0168352	0.0102005	0.1
EA	rs2479958	G	A	0.00966804	0.0101024	0.31
EA	rs2481665	C	T	0.00292753	0.0100161	0.87
EA	rs2543132	C	G	-0.031728	0.0128378	0.0140001
EA	rs2600226	T	C	0.019401	0.0107089	0.0680002
EA	rs2605603	A	G	-0.00532002	0.0100056	0.6
EA	rs2608703	A	C	0.0257056	0.0100181	0.00860003
EA	rs2643452	A	T	-0.0113022	0.0100151	0.27
EA	rs2693826	A	G	0.0306387	0.01004	0.0025
EA	rs2694047	G	A	-0.0148186	0.0115843	0.22
EA	rs273504	G	A	-0.0382083	0.0101195	0.00015
EA	rs2744974	T	C	-0.0101287	0.0106441	0.3
EA	rs2791653	G	A	0.0151311	0.0117316	0.2
EA	rs2820311	G	A	-0.0574981	0.0105415	4e-08
EA	rs2832283	A	G	-0.0400707	0.0122055	0.00109999
EA	rs2836964	C	T	0.0354508	0.0103595	0.000669993
EA	rs2861683	C	A	-0.00994969	0.0100817	0.29
EA	rs2868975	A	G	-0.0300971	0.0130569	0.0239999
EA	rs287104	A	G	-0.00800291	0.0105102	0.450001
EA	rs2875762	C	G	-0.0204091	0.0116948	0.0850002
EA	rs2906457	C	A	0.0747569	0.0113084	3.59998e-11
EA	rs2907948	A	G	0.0129988	0.0115502	0.28
EA	rs2931434	T	C	0.00221431	0.0105708	0.760001
EA	rs3007105	T	C	-0.0152647	0.0101296	0.15
EA	rs331966	C	A	0.0173081	0.01032	0.1
EA	rs33500	T	C	-0.00648869	0.0129101	0.64
EA	rs339991	G	A	0.0234998	0.0101067	0.0179999
EA	rs349088	A	C	0.0137513	0.010016	0.18
EA	rs355777	C	G	-0.00795281	0.0101628	0.42
EA	rs3732084	C	T	-0.0144369	0.0102521	0.16
EA	rs3736485	G	A	-0.0133565	0.0100609	0.19
EA	rs3749897	T	C	0.000866695	0.0101301	0.9
EA	rs3754963	T	A	0.0599251	0.0114168	7.39997e-08
EA	rs3764835	A	G	0.00918865	0.0138559	0.43
EA	rs3772882	A	C	-0.0172347	0.0102982	0.0899995
EA	rs3800229	T	G	0.0480843	0.0110788	1.29999e-05
EA	rs3800637	C	T	0.0152437	0.0106296	0.15
EA	rs3806572	A	G	-0.00418308	0.0109707	0.7
EA	rs3807645	A	G	0.00212172	0.0120254	0.79
EA	rs380857	A	C	-0.00994693	0.0157088	0.57
EA	rs3814883	T	C	-0.00164558	0.0100319	0.87
EA	rs38314	A	G	-0.0325357	0.00997869	0.000909997
EA	rs3844598	G	A	-0.0236527	0.00999243	0.021
EA	rs3902951	G	T	-0.0390694	0.0118668	0.000920005
EA	rs3904244	A	T	-0.0169315	0.0144197	0.22
EA	rs391300	C	T	-0.000842961	0.0104234	0.98
EA	rs3935648	G	C	-0.0169012	0.0119911	0.15
EA	rs40067	A	G	0.000730415	0.013296	0.98
EA	rs4012234	G	T	-0.0162054	0.0101661	0.11
EA	rs4072917	A	G	-0.0164406	0.0100337	0.0949992
EA	rs4148155	G	A	-0.0122981	0.0157002	0.4
EA	rs4148866	T	C	-0.0234048	0.0101531	0.0189998
EA	rs4237643	G	T	0.0237988	0.0107923	0.0269998
EA	rs427943	C	A	-0.0207523	0.0101016	0.0379997
EA	rs429343	G	A	-0.000358305	0.0100809	0.9
EA	rs4307239	G	A	0.000108991	0.0100272	0.91
EA	rs4358081	C	A	0.0417178	0.00995203	2.80001e-05
EA	rs4414033	A	G	-0.00593171	0.0103583	0.55
EA	rs4430672	C	T	0.0134002	0.0125256	0.29
EA	rs4482463	A	C	-0.00684593	0.0187407	0.7
EA	rs4516268	A	C	0.0340397	0.0126757	0.00669993
EA	rs4639527	G	A	0.00211063	0.0107768	0.86
EA	rs4653017	T	C	-0.000976804	0.0107235	0.95
EA	rs4660443	T	C	0.0030804	0.0121272	0.81
EA	rs4671328	G	T	0.0113118	0.010079	0.26
EA	rs4722398	T	C	0.0182924	0.0145073	0.18
EA	rs4731992	G	A	0.0974098	0.0120768	5.79963e-16
EA	rs4757144	A	G	0.0129422	0.0101568	0.21
EA	rs4783830	A	G	0.0156791	0.0108571	0.15
EA	rs4786903	G	A	0.0128767	0.0113431	0.21
EA	rs4800191	C	G	0.000764104	0.0104676	0.95
EA	rs4813619	T	G	0.0179556	0.0100756	0.0790005
EA	rs4818225	G	A	-0.0555044	0.0105934	1.40001e-07
EA	rs4820408	G	T	-0.0160404	0.0101916	0.13
EA	rs4851029	G	T	-0.046326	0.00996832	2.99999e-06
EA	rs4858193	C	T	0.0192824	0.0111736	0.0819993
EA	rs4864201	C	T	0.0057542	0.0104581	0.57
EA	rs4880341	T	C	0.0205614	0.0101117	0.04
EA	rs4906908	G	T	0.0108759	0.00999721	0.29
EA	rs491711	C	A	0.0290056	0.0108281	0.01
EA	rs4929923	C	T	-0.00905171	0.0104227	0.39
EA	rs4936175	C	T	-0.00525874	0.0100391	0.54
EA	rs4937870	G	A	-0.0314761	0.0108735	0.00560003
EA	rs4952843	G	A	-0.00702627	0.010176	0.51
EA	rs4958568	A	G	-0.066563	0.0111486	2.39999e-09
EA	rs4968656	G	A	-0.0370438	0.0108362	0.000739997
EA	rs4981693	A	G	-0.0659379	0.0119338	2.90001e-08
EA	rs4986044	T	C	0.0232693	0.0100504	0.0239999
EA	rs538579	C	G	-0.0128432	0.0107348	0.19
EA	rs543874	G	A	-0.0119868	0.0123286	0.31
EA	rs559231	T	G	0.00541596	0.010271	0.56
EA	rs577525	C	T	-0.0219106	0.0100634	0.0329997
EA	rs592483	T	C	0.00629039	0.0101422	0.54
EA	rs6011457	A	T	-0.0477305	0.0100131	2.69998e-06
EA	rs6050446	G	A	-0.0312918	0.0283061	0.26
EA	rs6071573	T	C	0.071632	0.0104977	7.50067e-12
EA	rs6235	G	C	-0.0099132	0.0112408	0.37
EA	rs6265	T	C	0.0565241	0.0127518	5.80003e-06
EA	rs6443750	C	T	-0.0375729	0.0126349	0.00219999
EA	rs6448587	C	A	-0.0111171	0.0132219	0.44
EA	rs645040	T	G	-0.00239515	0.0118861	0.89
EA	rs6461115	G	A	0.0427143	0.0120144	0.000470002
EA	rs6471941	A	G	-0.00995993	0.0133688	0.5
EA	rs6500208	A	G	0.00205169	0.0123816	0.83
EA	rs6512302	C	G	-0.0262324	0.0114789	0.025
EA	rs6545714	A	G	0.0258972	0.0101775	0.00909997
EA	rs6556301	T	G	-0.00624101	0.0103968	0.54
EA	rs657452	G	A	0.011673	0.0102358	0.24
EA	rs6585429	G	A	0.0388361	0.0130681	0.00259998
EA	rs6587552	G	A	0.0295105	0.0118112	0.00899995
EA	rs6591407	A	C	0.0387297	0.0129108	0.00269998
EA	rs6593688	G	A	0.0290459	0.0102349	0.00539995
EA	rs6595205	G	C	-0.00594456	0.00999535	0.6
EA	rs663129	A	G	0.0382333	0.0118044	0.00129999
EA	rs6673081	C	T	0.0215967	0.0101025	0.04
EA	rs6692586	G	A	0.0164348	0.0133923	0.23
EA	rs6712	C	G	0.0355763	0.0147613	0.0129999
EA	rs6760772	G	A	-0.0570927	0.0100859	2e-08
EA	rs6764533	A	G	-0.0367353	0.0103939	0.000439997
EA	rs6772756	G	A	-0.0173349	0.0106524	0.13
EA	rs6785245	C	T	-0.0313998	0.0101604	0.0021
EA	rs6804842	G	A	0.000992735	0.0100982	0.94
EA	rs6815910	A	T	0.0201437	0.0100429	0.0340001
EA	rs6841761	T	G	0.024149	0.0100102	0.015
EA	rs685870	C	T	0.0158903	0.0109287	0.16
EA	rs6935954	G	A	0.107039	0.0113277	1.80011e-21
EA	rs6985109	A	G	0.0180249	0.018883	0.35
EA	rs7024334	G	T	0.018142	0.0120276	0.14
EA	rs7025938	G	C	-0.0288771	0.0107395	0.00710003
EA	rs705217	G	T	0.0264987	0.010345	0.0109999
EA	rs7084454	A	G	-0.0402768	0.0106868	0.000189998
EA	rs709400	G	A	0.0221873	0.0103329	0.032
EA	rs7102454	C	T	-0.0286652	0.0103918	0.00619998
EA	rs7117238	A	G	-0.00391849	0.0135869	0.780001
EA	rs7124681	A	C	0.00954618	0.0101781	0.34
EA	rs7138803	A	G	0.0119041	0.0103315	0.25
EA	rs7144011	T	G	0.00287057	0.0120504	0.75
EA	rs7148846	G	T	-0.0221587	0.0127285	0.0759994
EA	rs7172627	G	A	-0.0226737	0.0100336	0.021
EA	rs7181498	C	T	0.0325126	0.0104621	0.00269998
EA	rs7196720	C	T	0.00919271	0.0099915	0.36
EA	rs7206608	G	C	-0.0264326	0.010703	0.0189998
EA	rs7222349	A	G	0.0290939	0.010536	0.00629999
EA	rs7239575	C	T	0.0687952	0.0100016	5.60015e-12
EA	rs7318817	T	C	-0.016362	0.0103202	0.0899995
EA	rs7334078	C	T	0.0465276	0.0110965	2.1e-05
EA	rs7358465	T	C	-0.032611	0.0107256	0.00299999
EA	rs7488867	T	C	-0.00760878	0.0114646	0.48
EA	rs7498665	G	A	-0.0802762	0.0102121	4.70002e-15
EA	rs7535528	A	G	0.00351385	0.0103511	0.67
EA	rs754635	G	C	0.0120929	0.015704	0.46
EA	rs7548936	C	G	-0.0853414	0.0102975	1.20005e-16
EA	rs7550711	T	C	0.0286411	0.0313621	0.36
EA	rs7551507	T	C	0.00952171	0.0100366	0.34
EA	rs7557796	C	T	0.010419	0.0104103	0.34
EA	rs756717	A	G	0.00260216	0.0103178	0.760001
EA	rs7599312	A	G	0.0282146	0.0113322	0.015
EA	rs7615297	G	C	-0.0130739	0.0139307	0.36
EA	rs7626079	T	C	0.025939	0.0105249	0.017
EA	rs7637852	G	A	-0.00845877	0.0109092	0.41
EA	rs7640424	T	C	0.0497435	0.010791	5.60003e-06
EA	rs7683836	A	G	0.00152003	0.0100624	0.85
EA	rs7685048	T	C	0.000363723	0.00999828	0.98
EA	rs768840	A	G	-0.00617729	0.0101513	0.51
EA	rs769449	A	G	0.0199829	0.0150901	0.2
EA	rs7694732	G	A	-0.00765184	0.0100447	0.48
EA	rs7704281	A	G	-0.00711768	0.0255592	0.79
EA	rs7715256	T	G	-0.00297991	0.0100652	0.780001
EA	rs7730004	T	C	-0.0299939	0.0106747	0.00490004
EA	rs7730898	A	G	-0.0322402	0.0112076	0.00290001
EA	rs774246	G	A	0.00878978	0.0141497	0.49
EA	rs7761673	A	T	-0.0131326	0.0120851	0.28
EA	rs7780752	C	T	0.0224487	0.0103701	0.0389996
EA	rs7788008	A	G	0.00912111	0.010053	0.39
EA	rs7819514	A	G	0.0170323	0.0105972	0.11
EA	rs7826312	C	T	0.000759187	0.0102093	0.93
EA	rs7844647	C	T	-0.0118318	0.0113291	0.29
EA	rs7868984	C	T	0.117128	0.010134	4.00037e-31
EA	rs7869771	C	A	0.0226373	0.0111159	0.0449997
EA	rs7871866	C	G	-0.029495	0.0139103	0.0449997
EA	rs7899106	G	A	0.0288494	0.0229484	0.2
EA	rs7903146	T	C	-0.0204255	0.0109819	0.064
EA	rs7925214	T	C	-0.0110541	0.0100766	0.24
EA	rs7970953	A	G	-0.0121348	0.0111187	0.34
EA	rs7983065	T	C	0.00458512	0.0100235	0.66
EA	rs8027205	G	C	0.00857157	0.0103193	0.38
EA	rs8036040	A	C	0.0141766	0.00999797	0.16
EA	rs8047395	A	G	0.00536628	0.0100129	0.52
EA	rs8071182	A	G	0.0206248	0.0132845	0.12
EA	rs8090983	G	A	0.00524604	0.0106616	0.56
EA	rs8097672	T	A	-0.0124977	0.0142483	0.38
EA	rs8097783	A	G	0.0251082	0.0192117	0.19
EA	rs8123881	G	A	-0.00900983	0.0148391	0.54
EA	rs8181823	C	A	-0.0356901	0.0117138	0.00219999
EA	rs818524	C	T	-0.0113743	0.010835	0.32
EA	rs8192675	C	T	-0.0305497	0.0109822	0.00549997
EA	rs825688	T	C	-0.00091527	0.0100726	0.92
EA	rs837065	T	C	0.0692074	0.0100169	2.49977e-12
EA	rs845084	A	G	0.00451725	0.0114447	0.649999
EA	rs852056	C	T	0.0142689	0.0116594	0.21
EA	rs865809	G	A	-0.00766569	0.0118702	0.58
EA	rs872281	T	C	0.032046	0.0132051	0.0129999
EA	rs876605	G	A	0.0217592	0.0113503	0.0589997
EA	rs879394	T	G	-0.0671522	0.0118128	2.59998e-08
EA	rs879620	T	C	-0.00704969	0.0102874	0.5
EA	rs889398	T	C	0.00547435	0.010183	0.64
EA	rs895330	G	C	0.0102717	0.0127138	0.4
EA	rs902695	A	G	0.00261632	0.0100075	0.79
EA	rs9294260	A	G	-0.0184251	0.0100492	0.0649995
EA	rs9300422	G	A	0.0375198	0.0106854	0.000359998
EA	rs930295	C	A	0.0190813	0.0134695	0.13
EA	rs9304665	A	T	-0.00122659	0.0117891	0.9
EA	rs934224	T	C	-0.0296537	0.0114011	0.01
EA	rs9372625	A	G	0.116257	0.0103037	1.29987e-29
EA	rs9375702	T	C	-0.0202229	0.0108076	0.0560003
EA	rs9408882	A	G	0.00591987	0.0100277	0.57
EA	rs946824	C	T	0.0534227	0.0148125	0.000219999
EA	rs947612	A	G	0.00813515	0.01155	0.49
EA	rs9478671	G	A	-0.0625126	0.0122685	4.90004e-07
EA	rs9522285	A	G	-0.0338543	0.010142	0.000840001
EA	rs9538162	C	T	0.00143506	0.0101217	0.88
EA	rs9547153	G	A	0.0199598	0.0104391	0.0580003
EA	rs9571687	A	C	-0.00064598	0.0106417	0.93
EA	rs962273	C	T	-0.0483867	0.0108644	6.80002e-06
EA	rs9650755	G	A	-0.0358227	0.0113401	0.0016
EA	rs9688431	C	T	-0.0288042	0.0213369	0.2
EA	rs977747	G	T	-0.00088241	0.0101147	0.92
EA	rs9806742	A	G	-0.0137854	0.0149325	0.39
EA	rs9816226	T	A	0.0289694	0.0128514	0.0189998
EA	rs9845966	G	T	0.0110483	0.010004	0.29
EA	rs987237	G	A	-0.013506	0.013003	0.31
EA	rs9926784	C	T	0.00438437	0.0128767	0.73
EA	rs9927848	A	C	-0.0079822	0.0113247	0.46
EA	rs9951619	G	T	0.046577	0.0119035	6.29999e-05
EA	rs998732	G	A	-0.00935665	0.0136152	0.46
EA	rs9989141	T	C	-0.0354427	0.0103772	0.001
BMI	rs10009336	T	C	-0.014	0.0022	2.19999e-10
BMI	rs10066409	T	G	0.005	0.0021	0.017
BMI	rs10132280	A	C	-0.0223	0.0018	5.60015e-35
BMI	rs10169594	C	T	0.0121	0.0018	1.99986e-11
BMI	rs10182181	G	A	0.0325	0.0016	6.70039e-90
BMI	rs10192119	G	T	0.0166	0.0022	2.99985e-14
BMI	rs10197031	C	T	0.0166	0.0019	1.9002e-18
BMI	rs10247983	A	G	0.0201	0.0033	1.7e-09
BMI	rs10248136	T	C	-0.0097	0.0017	2e-08
BMI	rs10269783	A	G	0.0133	0.0017	1.39991e-15
BMI	rs10408324	T	C	-0.0124	0.0019	9.49948e-11
BMI	rs10478110	C	A	0.01	0.0017	9.59997e-09
BMI	rs1048932	A	C	-0.016	0.0017	3.80014e-22
BMI	rs10492229	T	C	0.0142	0.0019	7.70016e-14
BMI	rs10510419	T	G	-0.0177	0.0023	2.19989e-14
BMI	rs10511592	G	T	0.0045	0.0025	0.0690001
BMI	rs10518019	G	A	-0.0003	0.0017	0.86
BMI	rs10518694	A	C	0.0146	0.0025	3.29997e-09
BMI	rs1064213	A	G	0.012	0.0017	2.39994e-12
BMI	rs10733051	G	A	-0.0097	0.0016	2.90001e-09
BMI	rs10742752	C	T	0.0124	0.0017	1.10002e-13
BMI	rs10747488	A	C	-0.0123	0.002	1.2e-09
BMI	rs10750215	T	G	0.0108	0.0017	1.29999e-10
BMI	rs1075901	C	T	0.0121	0.0016	1.20005e-13
BMI	rs10768994	C	T	-0.0114	0.0017	6.4003e-12
BMI	rs10795422	G	A	0.0139	0.0019	9.30037e-14
BMI	rs10832778	G	C	0.0125	0.0017	1.29987e-13
BMI	rs10854884	A	C	0.0028	0.0018	0.11
BMI	rs10858334	G	C	0.0143	0.0026	2.69998e-08
BMI	rs10867256	T	C	-0.0118	0.0017	8.69961e-12
BMI	rs10878946	T	C	-0.0141	0.0019	3.59998e-13
BMI	rs10887578	C	G	0.0128	0.0017	1.59993e-13
BMI	rs10914462	G	A	-0.0112	0.0017	1.5e-10
BMI	rs10915840	A	G	-0.0118	0.0019	1.29999e-09
BMI	rs10920678	G	A	-0.0155	0.0016	1.50003e-21
BMI	rs10938397	G	A	0.0324	0.0016	3.40017e-86
BMI	rs10942267	G	A	-0.0156	0.0019	3.90032e-17
BMI	rs10953740	G	A	-0.0153	0.0017	1e-18
BMI	rs10962550	C	G	0.0182	0.0022	6.20012e-16
BMI	rs10968114	C	A	-0.0113	0.0017	6.09958e-11
BMI	rs10971709	T	C	0.0132	0.0021	6.19998e-10
BMI	rs10984756	G	C	0.0174	0.0029	1.09999e-09
BMI	rs11030618	T	C	0.011	0.0017	2.39999e-10
BMI	rs11066188	A	G	-0.012	0.0017	8.10028e-13
BMI	rs11081529	C	T	0.0016	0.0019	0.39
BMI	rs11084553	G	A	-0.021	0.0024	1.80011e-18
BMI	rs11118308	G	A	-0.0101	0.0016	4.79999e-10
BMI	rs1112613	A	G	-0.0133	0.0023	3.40001e-09
BMI	rs11138947	T	C	0.0041	0.0019	0.0309999
BMI	rs11150911	C	A	-0.0133	0.0018	4.70002e-13
BMI	rs11165643	T	C	0.0206	0.0017	1.39991e-35
BMI	rs11170468	C	A	-0.0123	0.0019	1.89998e-10
BMI	rs11173522	A	C	0.0128	0.0021	1.09999e-09
BMI	rs11185111	A	G	-0.0129	0.0019	7.70016e-12
BMI	rs11243838	A	G	-0.001	0.0021	0.630001
BMI	rs11251352	G	A	0.0109	0.0018	7.00003e-10
BMI	rs1144387	C	G	0.0098	0.0017	1.6e-08
BMI	rs11496125	T	C	0.0169	0.0017	2.99985e-22
BMI	rs11505821	T	A	0.0311	0.0035	2.70023e-19
BMI	rs11538	G	A	0.0135	0.0023	3.29997e-09
BMI	rs1158805	A	C	-0.0137	0.0018	1.20005e-14
BMI	rs11609659	C	T	-0.0154	0.002	2.19989e-14
BMI	rs11611246	T	G	0.024	0.002	5.00035e-32
BMI	rs11615578	T	C	0.013	0.002	8.10028e-11
BMI	rs11656076	A	G	-0.0142	0.0021	5.60015e-12
BMI	rs11672660	T	C	-0.034	0.0021	1.69981e-60
BMI	rs11693764	C	T	-0.0029	0.0018	0.1
BMI	rs11713193	A	G	0.0239	0.0017	2.39994e-44
BMI	rs11720121	C	T	-0.0048	0.0018	0.00580003
BMI	rs11736228	T	A	-0.0139	0.002	4.10015e-12
BMI	rs11738695	A	C	0.0097	0.0017	2e-08
BMI	rs11739877	T	C	0.0117	0.0018	6.59933e-11
BMI	rs1187352	C	T	0.0119	0.0018	6.00067e-11
BMI	rs11880870	G	A	-0.0189	0.0017	1e-28
BMI	rs11889536	G	A	-0.0189	0.0024	6.4003e-15
BMI	rs11908637	A	G	-0.012	0.0021	4.90004e-09
BMI	rs11951673	T	C	-0.0123	0.0017	1.10002e-13
BMI	rs12029988	C	T	-0.0075	0.0017	1.89998e-05
BMI	rs12033257	G	A	-0.0146	0.0018	2.39994e-15
BMI	rs12044597	G	A	0.0143	0.0016	1.69981e-18
BMI	rs12049202	T	C	0.024	0.0022	1e-28
BMI	rs12098284	T	C	0.0178	0.0026	1.80011e-11
BMI	rs12150665	C	T	-0.0162	0.0017	1.59993e-22
BMI	rs1218822	A	G	0.0168	0.0017	1.9002e-22
BMI	rs12299814	A	C	-0.0157	0.002	5.19996e-15
BMI	rs12334877	A	G	-0.0144	0.0022	7.70016e-11
BMI	rs12364470	G	T	0.0178	0.0022	1.10002e-15
BMI	rs12369179	T	C	-0.0359	0.0031	2.49977e-31
BMI	rs12416812	A	G	0.0111	0.0016	6.09958e-12
BMI	rs1241986	A	G	-0.0139	0.0024	1.09999e-08
BMI	rs12422552	C	G	-0.0134	0.002	1.59993e-11
BMI	rs12429545	A	G	0.0316	0.0025	9.60064e-38
BMI	rs12448257	A	G	0.0184	0.002	8.10028e-20
BMI	rs12564992	G	A	0.0196	0.0026	5.30029e-14
BMI	rs12593036	G	A	-0.0154	0.0019	3.80014e-16
BMI	rs12602912	T	C	0.0176	0.0021	9.8992e-18
BMI	rs1260326	C	T	0.0105	0.0017	3.89996e-10
BMI	rs12629015	G	A	-0.0135	0.0023	2.1e-09
BMI	rs1266874	G	A	0.014	0.0018	9.79941e-15
BMI	rs12675063	T	A	0.0156	0.0026	1.29999e-09
BMI	rs1268065	A	G	-0.0102	0.0017	1e-09
BMI	rs12680842	G	A	-0.0133	0.0018	4.40048e-14
BMI	rs12718572	T	C	-0.0117	0.0018	2.99985e-11
BMI	rs12762034	C	T	0.024	0.0032	7.29962e-14
BMI	rs12779328	T	C	0.0105	0.0019	4.49997e-08
BMI	rs12815613	G	A	-0.0017	0.0018	0.33
BMI	rs1285997	G	C	0.0142	0.0019	1.20005e-13
BMI	rs12888545	G	A	0.0136	0.002	9.09913e-12
BMI	rs12888955	A	G	-0.0178	0.0018	1.39991e-22
BMI	rs12905439	G	C	-0.0118	0.0018	1.40001e-10
BMI	rs12914489	A	G	0.0165	0.0026	3.79997e-10
BMI	rs12922346	C	G	0.0136	0.002	1e-11
BMI	rs12933482	G	A	0.0186	0.0028	4.90004e-11
BMI	rs12936083	G	A	0.0139	0.0019	4.10015e-13
BMI	rs12939549	G	A	-0.018	0.0016	2.70023e-28
BMI	rs1296328	C	A	-0.0179	0.0018	4.90004e-24
BMI	rs12967855	G	A	0.0027	0.0019	0.14
BMI	rs12981256	A	G	0.0142	0.0018	1.10002e-15
BMI	rs13021737	G	A	0.0574	0.0021	7.49894e-157
BMI	rs13047416	G	C	-0.0154	0.0018	2.19989e-17
BMI	rs13069244	A	G	0.0187	0.0032	2.99999e-09
BMI	rs13107325	T	C	0.047	0.0032	1.10002e-47
BMI	rs13110266	A	G	-0.0117	0.0017	1.9002e-12
BMI	rs13147390	C	T	0.0103	0.0018	1e-08
BMI	rs13174863	G	A	0.0192	0.0023	2.90001e-16
BMI	rs13184896	T	G	-0.0133	0.0016	3.29989e-16
BMI	rs13191362	G	A	-0.0236	0.0025	5.90065e-21
BMI	rs1320903	A	G	0.0216	0.0018	9.20026e-32
BMI	rs1321432	C	A	0.0201	0.0018	3.50026e-29
BMI	rs13240600	G	A	-0.0204	0.0024	3.50026e-17
BMI	rs13250058	T	G	0.0112	0.0018	2.90001e-10
BMI	rs13263601	C	A	0.0154	0.0018	2.19989e-17
BMI	rs1327259	G	A	-0.0155	0.0018	1.69981e-18
BMI	rs13287131	C	T	0.0123	0.002	6.80002e-10
BMI	rs1330052	G	C	0.0132	0.0018	1.50003e-13
BMI	rs13329567	T	C	-0.0293	0.002	1e-50
BMI	rs1334297	A	G	-0.0106	0.002	5.89997e-08
BMI	rs13409451	G	A	-0.0037	0.0018	0.0379997
BMI	rs1363862	A	G	0.0019	0.002	0.33
BMI	rs1371108	A	C	0.0119	0.0018	8.99912e-11
BMI	rs138289	T	A	-0.0103	0.0017	3.29997e-09
BMI	rs1391438	C	T	-0.0003	0.0018	0.88
BMI	rs1409818	T	C	0.0201	0.0029	2.49977e-12
BMI	rs1412235	C	G	0.0246	0.0017	6.00067e-45
BMI	rs1421334	C	A	-0.0125	0.0018	1e-12
BMI	rs1430387	C	T	-0.0114	0.0017	5.79963e-11
BMI	rs1431659	G	A	-0.0196	0.0019	6.00067e-24
BMI	rs1436344	C	G	0.0141	0.0017	4.10015e-16
BMI	rs1452075	T	C	0.0141	0.0018	1.29987e-14
BMI	rs1454687	G	C	-0.0202	0.0017	5.19996e-32
BMI	rs1455350	A	T	-0.0005	0.0017	0.780001
BMI	rs1465900	C	A	-0.0125	0.002	4.79999e-10
BMI	rs1472169	T	C	-0.0139	0.0018	2.80027e-15
BMI	rs1477199	G	A	0.0228	0.0024	9.3994e-22
BMI	rs1492767	T	C	0.0094	0.0016	1e-08
BMI	rs1503526	C	T	0.014	0.0017	5.50047e-17
BMI	rs1522569	G	T	-0.0164	0.0022	2.90001e-13
BMI	rs1528435	T	C	0.0164	0.0017	9.09913e-23
BMI	rs1538247	C	T	0.0108	0.0019	1e-08
BMI	rs1624134	C	G	0.0101	0.0018	1.09999e-08
BMI	rs1656377	C	T	0.0099	0.0017	1.6e-08
BMI	rs16849710	G	A	-0.0116	0.0018	6.00067e-11
BMI	rs16851483	T	G	0.0369	0.0035	3.19963e-26
BMI	rs16871902	A	G	0.0125	0.0017	4.60045e-13
BMI	rs16903285	C	T	0.0331	0.0026	7.59976e-38
BMI	rs16953563	A	G	-0.0134	0.002	1.50003e-11
BMI	rs17033117	T	C	0.0137	0.0022	8.9e-10
BMI	rs17056301	C	T	0.0118	0.002	2.39999e-09
BMI	rs17113297	T	C	0.0166	0.0021	2.09991e-15
BMI	rs17119937	C	T	0.0212	0.0036	5.60003e-09
BMI	rs17207196	T	C	-0.0221	0.0018	2.09991e-35
BMI	rs17238110	G	A	-0.0353	0.005	1.99986e-12
BMI	rs17311369	T	C	-0.0104	0.0019	3.09999e-08
BMI	rs17399237	C	T	-0.0129	0.0017	6.70039e-14
BMI	rs17405819	C	T	-0.0215	0.0018	4.30031e-33
BMI	rs17425707	C	T	0.0167	0.0028	4.39997e-09
BMI	rs17446257	A	G	0.0153	0.0026	2.90001e-09
BMI	rs17499593	G	C	0.0125	0.0022	1.09999e-08
BMI	rs17513613	C	T	0.0186	0.0018	3.59998e-26
BMI	rs175165	G	T	-0.0103	0.0018	5.19996e-09
BMI	rs17535749	A	G	0.015	0.0027	2.5e-08
BMI	rs17551974	A	C	-0.0141	0.0022	1.89998e-10
BMI	rs17563464	A	C	0.0027	0.0022	0.23
BMI	rs17636031	C	T	0.016	0.0019	1.20005e-17
BMI	rs17663412	A	C	0.0157	0.0027	6.1e-09
BMI	rs17710386	C	T	0.0126	0.0018	1e-12
BMI	rs17724992	G	A	-0.0183	0.0019	1e-22
BMI	rs17806379	T	C	-0.0258	0.0022	1.50003e-30
BMI	rs1784460	A	T	0.0132	0.0018	8.99912e-14
BMI	rs1830074	C	T	0.0115	0.0019	1.40001e-09
BMI	rs1836303	G	A	0.0116	0.0018	5.30029e-11
BMI	rs1863652	A	G	-0.0115	0.0018	1.40001e-10
BMI	rs1884389	T	C	-0.0103	0.0017	4e-09
BMI	rs1891216	G	T	0.0107	0.0018	2.39999e-09
BMI	rs1896767	A	G	-0.0109	0.0017	2.39999e-10
BMI	rs189843	C	G	-0.0098	0.0017	1.7e-08
BMI	rs1917008	T	G	-0.0008	0.0021	0.69
BMI	rs1927790	C	T	0.0148	0.0016	1.80011e-19
BMI	rs1928295	C	T	-0.0141	0.0016	5.40008e-18
BMI	rs1948080	G	T	-0.0137	0.0018	1.10002e-14
BMI	rs1982441	T	G	0.0175	0.0026	7.00003e-12
BMI	rs1982725	T	C	0.0097	0.0017	3.29997e-08
BMI	rs1993709	G	A	0.0331	0.0021	1.9002e-57
BMI	rs2007231	T	C	-0.0104	0.0018	5.19996e-09
BMI	rs200810	C	T	-0.0136	0.0017	5.50047e-16
BMI	rs2009416	T	C	-0.0121	0.0018	1.10002e-11
BMI	rs2051559	C	T	0.0176	0.0026	5.00035e-12
BMI	rs2065418	G	T	-0.0166	0.0018	3.59998e-20
BMI	rs208015	C	T	-0.0356	0.0034	1.39991e-25
BMI	rs2124499	C	G	-0.0123	0.0017	3.40017e-13
BMI	rs2143253	A	G	-0.0188	0.0026	1.10002e-12
BMI	rs215634	G	A	-0.0152	0.0018	2.60016e-17
BMI	rs2162524	C	T	0.0155	0.0018	4.10015e-17
BMI	rs2163188	C	G	0.0131	0.0017	1.99986e-14
BMI	rs2174307	C	G	0.0121	0.0017	4.90004e-12
BMI	rs217671	G	A	0.0144	0.0019	1.29987e-13
BMI	rs2228213	A	G	-0.0139	0.0017	4.60045e-16
BMI	rs2235564	T	C	0.0131	0.0018	3.69999e-13
BMI	rs2246012	C	T	0.0158	0.0022	3.10027e-13
BMI	rs2283093	T	C	0.0127	0.0021	3.09999e-09
BMI	rs2284746	G	C	-0.0104	0.0017	1.40001e-09
BMI	rs2285178	C	T	0.0112	0.0019	9.40005e-09
BMI	rs2306537	G	A	0.0133	0.0019	8.69961e-13
BMI	rs2307111	C	T	-0.0265	0.0016	1.59993e-58
BMI	rs2309812	T	C	-0.0114	0.0018	9.60064e-11
BMI	rs2317299	C	T	-0.0106	0.0017	1.29999e-09
BMI	rs2325036	C	A	-0.0181	0.0017	3.59998e-27
BMI	rs2347867	A	G	-0.0018	0.0018	0.32
BMI	rs2357760	A	G	0.0145	0.0017	6.79986e-17
BMI	rs2361988	C	T	-0.0155	0.002	5.19996e-15
BMI	rs2365389	T	C	-0.0174	0.0017	1.29987e-25
BMI	rs2423668	C	T	-0.0105	0.0019	2.80001e-08
BMI	rs2425840	C	A	0.0119	0.0018	1.59993e-11
BMI	rs2429150	C	A	0.0111	0.0018	2.69998e-10
BMI	rs2479958	G	A	-0.0154	0.0018	1.50003e-17
BMI	rs2481665	C	T	-0.0161	0.0016	7.19946e-23
BMI	rs2543132	C	G	0.0146	0.0022	5.00035e-11
BMI	rs2600226	T	C	-0.0116	0.0019	3.69999e-10
BMI	rs2605603	A	G	-0.0103	0.0016	2.5e-10
BMI	rs2608703	A	C	0.0142	0.0017	1.9002e-16
BMI	rs2643452	A	T	0.0136	0.0017	4.70002e-15
BMI	rs2693826	A	G	-0.0137	0.0017	1.99986e-15
BMI	rs2694047	G	A	0.0188	0.002	3.90032e-21
BMI	rs273504	G	A	0.0153	0.0018	4.40048e-18
BMI	rs2744974	T	C	0.0249	0.0018	1.39991e-45
BMI	rs2791653	G	A	-0.0141	0.0019	1.29987e-13
BMI	rs2820311	G	A	0.0235	0.0018	4.10015e-38
BMI	rs2832283	A	G	0.0115	0.002	5.80003e-09
BMI	rs2836964	C	T	-0.011	0.0018	1.29999e-09
BMI	rs2861683	C	A	-0.0144	0.0017	1.29987e-16
BMI	rs2868975	A	G	-0.0143	0.0023	2.19999e-10
BMI	rs287104	A	G	0.0115	0.0017	4.40048e-11
BMI	rs2875762	C	G	0.0139	0.002	1.20005e-11
BMI	rs2906457	C	A	-0.0041	0.0018	0.0280001
BMI	rs2907948	A	G	-0.0141	0.0019	1.29987e-13
BMI	rs2931434	T	C	-0.0104	0.0018	1.40001e-08
BMI	rs3007105	T	C	0.0142	0.0017	1.10002e-17
BMI	rs331966	C	A	0.0112	0.0018	3.2e-10
BMI	rs33500	T	C	-0.0167	0.0022	4.30031e-14
BMI	rs339991	G	A	0.0124	0.0018	1.20005e-12
BMI	rs349088	A	C	-0.0128	0.0017	1.80011e-13
BMI	rs355777	C	G	0.0153	0.0017	1.39991e-18
BMI	rs3732084	C	T	0.0107	0.0018	1.09999e-09
BMI	rs3736485	G	A	-0.0134	0.0016	2.49977e-16
BMI	rs3749897	T	C	0.0122	0.0018	8.4004e-12
BMI	rs3754963	T	A	-0.0123	0.002	3.29997e-10
BMI	rs3764835	A	G	-0.0141	0.0024	3.09999e-09
BMI	rs3772882	A	C	0.0127	0.0018	6.59933e-13
BMI	rs3800229	T	G	0.0175	0.0018	1.39991e-22
BMI	rs3800637	C	T	0.0115	0.0018	5.1e-10
BMI	rs3806572	A	G	-0.0145	0.0019	1.59993e-14
BMI	rs3807645	A	G	-0.0166	0.0021	2.39994e-15
BMI	rs380857	A	C	-0.0151	0.0027	3.59998e-08
BMI	rs3814883	T	C	0.0232	0.0017	1.10002e-40
BMI	rs38314	A	G	-0.012	0.0017	4.70002e-12
BMI	rs3844598	G	A	0.0095	0.0017	3.79997e-08
BMI	rs3902951	G	T	0.0134	0.002	7.00003e-12
BMI	rs3904244	A	T	0.0155	0.0025	4.30002e-10
BMI	rs391300	C	T	-0.0119	0.0017	3.10027e-12
BMI	rs3935648	G	C	-0.0125	0.0022	6.80002e-09
BMI	rs40067	A	G	-0.0266	0.0023	7.10068e-30
BMI	rs4012234	G	T	0.0141	0.0018	9.8992e-16
BMI	rs4072917	A	G	0.0115	0.0018	6.89922e-11
BMI	rs4148155	G	A	-0.0188	0.0026	5.00035e-13
BMI	rs4148866	T	C	0.0098	0.0018	4e-08
BMI	rs4237643	G	T	-0.0223	0.0019	4.30031e-33
BMI	rs427943	C	A	0.017	0.0017	7.29962e-23
BMI	rs429343	G	A	-0.015	0.0017	6.79986e-18
BMI	rs4307239	G	A	0.0115	0.0017	3.90032e-11
BMI	rs4358081	C	A	0.0097	0.0017	1.5e-08
BMI	rs4414033	A	G	0.0129	0.0018	1.39991e-12
BMI	rs4430672	C	T	-0.0127	0.0022	3.89996e-09
BMI	rs4482463	A	C	-0.0331	0.0033	2.80027e-23
BMI	rs4516268	A	C	-0.0217	0.0021	5.19996e-25
BMI	rs4639527	G	A	0.0172	0.0019	3.29989e-20
BMI	rs4653017	T	C	0.0122	0.0018	4.49987e-11
BMI	rs4660443	T	C	0.0164	0.0021	6.79986e-15
BMI	rs4671328	G	T	-0.0219	0.0017	2.19989e-36
BMI	rs4722398	T	C	0.0158	0.0025	3.59998e-10
BMI	rs4731992	G	A	-0.0044	0.0021	0.0350002
BMI	rs4757144	A	G	0.0169	0.0018	5.60015e-22
BMI	rs4783830	A	G	-0.0105	0.0019	2.39999e-08
BMI	rs4786903	G	A	0.0125	0.002	3.50002e-10
BMI	rs4800191	C	G	0.0103	0.0017	2.5e-09
BMI	rs4813619	T	G	-0.0108	0.0018	2.30001e-09
BMI	rs4818225	G	A	0.0117	0.0018	2.30001e-10
BMI	rs4820408	G	T	-0.0151	0.0017	2.09991e-19
BMI	rs4851029	G	T	0.0121	0.0017	1.69981e-12
BMI	rs4858193	C	T	-0.0129	0.0019	1.59993e-11
BMI	rs4864201	C	T	-0.0141	0.0017	1.50003e-16
BMI	rs4880341	T	C	-0.0118	0.0017	1.10002e-11
BMI	rs4906908	G	T	0.0103	0.0017	2.5e-09
BMI	rs491711	C	A	-0.0115	0.0019	1.09999e-09
BMI	rs4929923	C	T	0.0181	0.0017	7.19946e-27
BMI	rs4936175	C	T	0.0122	0.0017	1.39991e-12
BMI	rs4937870	G	A	-0.0109	0.0019	8.79995e-09
BMI	rs4952843	G	A	-0.0131	0.0018	6.79986e-14
BMI	rs4958568	A	G	-0.008	0.0019	3.2e-05
BMI	rs4968656	G	A	0.0116	0.0019	8.19993e-10
BMI	rs4981693	A	G	0.0206	0.002	6.90081e-24
BMI	rs4986044	T	C	-0.0164	0.0016	3.29989e-23
BMI	rs538579	C	G	0.0137	0.0019	1.29987e-13
BMI	rs543874	G	A	0.0475	0.002	1.1995e-122
BMI	rs559231	T	G	0.0135	0.0018	2.39994e-14
BMI	rs577525	C	T	0.0166	0.0017	9.70063e-22
BMI	rs592483	T	C	-0.0147	0.0017	1.99986e-18
BMI	rs6011457	A	T	-0.0116	0.0017	2.70023e-11
BMI	rs6050446	G	A	0.0343	0.0047	4.40048e-13
BMI	rs6071573	T	C	0.007	0.0018	0.00012
BMI	rs6235	G	C	0.0175	0.0019	1.50003e-19
BMI	rs6265	T	C	-0.0412	0.0021	1e-86
BMI	rs6443750	C	T	0.0148	0.0021	3.19963e-12
BMI	rs6448587	C	A	-0.0167	0.0023	2.29985e-13
BMI	rs645040	T	G	0.0171	0.002	2.49977e-18
BMI	rs6461115	G	A	-0.0144	0.0019	1.20005e-13
BMI	rs6471941	A	G	0.0156	0.0021	3.10027e-13
BMI	rs6500208	A	G	0.014	0.002	4.10015e-12
BMI	rs6512302	C	G	0.0142	0.002	2.09991e-12
BMI	rs6545714	A	G	-0.0191	0.0017	9.09913e-31
BMI	rs6556301	T	G	-0.0111	0.0018	4.09996e-10
BMI	rs657452	G	A	-0.0188	0.0017	7.19946e-29
BMI	rs6585429	G	A	-0.0131	0.0023	2.1e-08
BMI	rs6587552	G	A	-0.0173	0.002	1.59993e-17
BMI	rs6591407	A	C	-0.0118	0.0021	1.89998e-08
BMI	rs6593688	G	A	0.0137	0.0018	8.60003e-15
BMI	rs6595205	G	C	-0.0114	0.0016	1.99986e-12
BMI	rs663129	A	G	0.0545	0.0019	1.59956e-178
BMI	rs6673081	C	T	-0.01	0.0018	1.79999e-08
BMI	rs6692586	G	A	-0.0192	0.0023	1.10002e-16
BMI	rs6712	C	G	0.0138	0.0025	4.39997e-08
BMI	rs6760772	G	A	0.0001	0.0017	0.95
BMI	rs6764533	A	G	0.0116	0.0018	1.40001e-10
BMI	rs6772756	G	A	-0.0104	0.0019	4e-08
BMI	rs6785245	C	T	0.0132	0.0017	4.00037e-14
BMI	rs6804842	G	A	0.0156	0.0017	3.59998e-21
BMI	rs6815910	A	T	-0.0128	0.0017	1.39991e-13
BMI	rs6841761	T	G	-0.0131	0.0016	6.4003e-16
BMI	rs685870	C	T	0.012	0.0019	2.39999e-10
BMI	rs6935954	G	A	-0.0009	0.0016	0.6
BMI	rs6985109	A	G	-0.0177	0.0017	1.50003e-26
BMI	rs7024334	G	T	-0.0138	0.002	3.10027e-12
BMI	rs7025938	G	C	0.0166	0.0019	3.69999e-19
BMI	rs705217	G	T	-0.0102	0.0018	9.29994e-09
BMI	rs7084454	A	G	0.0193	0.0019	4.00037e-25
BMI	rs709400	G	A	-0.015	0.0017	4.60045e-19
BMI	rs7102454	C	T	0.0158	0.0018	2.39994e-18
BMI	rs7117238	A	G	-0.0131	0.0022	2.5e-09
BMI	rs7124681	A	C	0.0263	0.0016	3.19963e-58
BMI	rs7138803	A	G	0.03	0.0017	2.29985e-71
BMI	rs7144011	T	G	0.0282	0.002	5.19996e-47
BMI	rs7148846	G	T	0.0124	0.0022	2.19999e-08
BMI	rs7172627	G	A	0.0117	0.0017	1.10002e-11
BMI	rs7181498	C	T	-0.0163	0.0018	1e-19
BMI	rs7196720	C	T	-0.0129	0.0017	7.29962e-14
BMI	rs7206608	G	C	0.0132	0.0019	1.29987e-12
BMI	rs7222349	A	G	0.0115	0.0018	3.29997e-10
BMI	rs7239575	C	T	-0.0202	0.0017	7.39946e-32
BMI	rs7318817	T	C	-0.0155	0.0018	2.70023e-18
BMI	rs7334078	C	T	-0.0121	0.0019	2.19999e-10
BMI	rs7358465	T	C	0.0103	0.0019	2.99999e-08
BMI	rs7488867	T	C	-0.0204	0.002	8.4004e-24
BMI	rs7498665	G	A	0.0271	0.0017	5.60015e-60
BMI	rs7535528	A	G	-0.0152	0.0018	1.39991e-16
BMI	rs754635	G	C	0.0198	0.0027	2.19989e-13
BMI	rs7548936	C	G	0.0075	0.0018	2.30001e-05
BMI	rs7550711	T	C	0.0649	0.005	3.19963e-38
BMI	rs7551507	T	C	-0.0184	0.0016	9.30037e-30
BMI	rs7557796	C	T	-0.016	0.0018	2.29985e-19
BMI	rs756717	A	G	-0.0148	0.0017	5.40008e-18
BMI	rs7599312	A	G	-0.0186	0.0019	6.90081e-24
BMI	rs7615297	G	C	-0.0149	0.0024	5.69994e-10
BMI	rs7626079	T	C	0.011	0.0018	1.6e-09
BMI	rs7637852	G	A	-0.0139	0.0019	1.69981e-13
BMI	rs7640424	T	C	-0.0136	0.0018	2.29985e-14
BMI	rs7683836	A	G	-0.0114	0.0017	6.29941e-11
BMI	rs7685048	T	C	-0.0101	0.0017	4.09996e-09
BMI	rs768840	A	G	0.0114	0.0018	2e-10
BMI	rs769449	A	G	-0.0254	0.0027	2.29985e-20
BMI	rs7694732	G	A	-0.0099	0.0017	8.70001e-09
BMI	rs7704281	A	G	0.0271	0.0041	6.4998e-11
BMI	rs7715256	T	G	-0.0166	0.0016	2.19989e-24
BMI	rs7730004	T	C	0.0148	0.0018	9.09913e-16
BMI	rs7730898	A	G	0.0168	0.0018	4.49987e-20
BMI	rs774246	G	A	0.0153	0.0025	5.39995e-10
BMI	rs7761673	A	T	-0.0126	0.0021	1.89998e-09
BMI	rs7780752	C	T	0.0139	0.0018	1e-14
BMI	rs7788008	A	G	-0.0157	0.0017	1.10002e-19
BMI	rs7819514	A	G	-0.0107	0.0018	5.69994e-09
BMI	rs7826312	C	T	0.0104	0.0017	4.90004e-10
BMI	rs7844647	C	T	-0.0123	0.0018	2.80027e-11
BMI	rs7868984	C	T	0.0122	0.002	8.50002e-10
BMI	rs7869771	C	A	-0.014	0.0019	4.90004e-13
BMI	rs7871866	C	G	0.0187	0.0024	2.29985e-14
BMI	rs7899106	G	A	0.0331	0.0037	1e-18
BMI	rs7903146	T	C	-0.0181	0.0018	1.29987e-23
BMI	rs7925214	T	C	0.0147	0.0018	4.40048e-17
BMI	rs7970953	A	G	0.0135	0.0018	9.79941e-14
BMI	rs7983065	T	C	-0.0148	0.0017	8.9002e-18
BMI	rs8027205	G	C	-0.0108	0.0018	1.40001e-09
BMI	rs8036040	A	C	0.0109	0.0017	2.69998e-10
BMI	rs8047395	A	G	0.0642	0.0017	0
BMI	rs8071182	A	G	0.0133	0.0022	2.1e-09
BMI	rs8090983	G	A	0.0118	0.0018	2e-10
BMI	rs8097672	T	A	0.02	0.0025	8.4004e-16
BMI	rs8097783	A	G	-0.0389	0.0031	7.19946e-36
BMI	rs8123881	G	A	0.0196	0.0024	4.40048e-16
BMI	rs8181823	C	A	0.0127	0.002	4.09996e-10
BMI	rs818524	C	T	0.0106	0.0019	3.40001e-08
BMI	rs8192675	C	T	0.0152	0.0018	1.39991e-17
BMI	rs825688	T	C	-0.0095	0.0017	4.70002e-08
BMI	rs837065	T	C	-0.002	0.0016	0.23
BMI	rs845084	A	G	0.014	0.002	1.29987e-12
BMI	rs852056	C	T	-0.0128	0.002	1.79999e-10
BMI	rs865809	G	A	-0.0127	0.002	5.39995e-10
BMI	rs872281	T	C	-0.0151	0.0023	4.70002e-11
BMI	rs876605	G	A	-0.0108	0.002	3.40001e-08
BMI	rs879394	T	G	-0.0008	0.002	0.69
BMI	rs879620	T	C	0.0231	0.0018	5.30029e-38
BMI	rs889398	T	C	-0.0196	0.0016	1.29987e-32
BMI	rs895330	G	C	-0.0201	0.0023	5.50047e-19
BMI	rs902695	A	G	-0.0103	0.0017	2.19999e-09
BMI	rs9294260	A	G	0.0147	0.0016	1.80011e-19
BMI	rs9300422	G	A	-0.0103	0.0018	4e-09
BMI	rs930295	C	A	-0.0211	0.0023	1e-19
BMI	rs9304665	A	T	0.0229	0.002	2.90001e-29
BMI	rs934224	T	C	0.0107	0.002	4.70002e-08
BMI	rs9372625	A	G	-0.0142	0.0018	9.70063e-16
BMI	rs9375702	T	C	-0.0115	0.0019	7.90005e-10
BMI	rs9408882	A	G	-0.0093	0.0016	1.29999e-08
BMI	rs946824	C	T	-0.0206	0.0026	1.10002e-15
BMI	rs947612	A	G	-0.0116	0.002	5.60003e-09
BMI	rs9478671	G	A	0.012	0.0021	1.7e-08
BMI	rs9522285	A	G	0.0127	0.0017	2.49977e-13
BMI	rs9538162	C	T	-0.0156	0.0018	4.79954e-19
BMI	rs9547153	G	A	0.0098	0.0017	8.70001e-09
BMI	rs9571687	A	C	-0.0129	0.0018	2.80027e-12
BMI	rs962273	C	T	0.0137	0.0019	2.60016e-13
BMI	rs9650755	G	A	0.0154	0.002	2.80027e-15
BMI	rs9688431	C	T	-0.0231	0.0035	2.39994e-11
BMI	rs977747	G	T	-0.0169	0.0017	1.29987e-24
BMI	rs9806742	A	G	0.0208	0.0026	1.39991e-15
BMI	rs9816226	T	A	0.0323	0.0021	1.59993e-52
BMI	rs9845966	G	T	-0.0105	0.0017	2.5e-10
BMI	rs987237	G	A	0.0409	0.0021	9.30037e-84
BMI	rs9926784	C	T	-0.0258	0.0021	9.8992e-35
BMI	rs9927848	A	C	-0.0122	0.002	6.4e-10
BMI	rs9951619	G	T	0.0156	0.002	1.39991e-15
BMI	rs998732	G	A	-0.0171	0.0022	1.99986e-14
BMI	rs9989141	T	C	0.0162	0.0017	3.59998e-21

## Sheet: Table S9
Table S9. Genetic information of SNPs associated with AFS,EA and BMI in MVMR.
exposure	SNP	EA	OA	Beta	SE	P
AFS	rs10009336	T	C	0.0005	0.0028	0.92
AFS	rs10066409	T	G	-0.0072	0.0025	0.00560003
AFS	rs10132280	A	C	0.0023	0.0023	0.3
AFS	rs10182181	G	A	0.005	0.0021	0.0140001
AFS	rs10197031	C	T	-0.0047	0.0023	0.0369999
AFS	rs10248136	T	C	0.0061	0.0021	0.00350002
AFS	rs10269783	A	G	-0.0016	0.0021	0.42
AFS	rs10408324	T	C	0.007	0.0023	0.0017
AFS	rs10478110	C	A	-0.0019	0.0021	0.450001
AFS	rs1048932	A	C	0.0082	0.0021	0.0001
AFS	rs10492229	T	C	-0.0089	0.0024	0.000299999
AFS	rs10510419	T	G	0.0065	0.0029	0.0189998
AFS	rs10511592	G	T	-0.0133	0.0029	5.49997e-06
AFS	rs10518019	G	A	0.0065	0.0021	0.0012
AFS	rs1064213	A	G	-0.0077	0.0021	0.00012
AFS	rs10733051	G	A	0.0006	0.0021	0.85
AFS	rs10742752	C	T	-0.0009	0.0021	0.73
AFS	rs10747488	A	C	0.0047	0.0024	0.0719996
AFS	rs10750215	T	G	-0.0013	0.0021	0.53
AFS	rs1075901	C	T	0.0014	0.0021	0.38
AFS	rs10768994	C	T	0.0011	0.0021	0.61
AFS	rs10832778	G	C	0.0015	0.0021	0.49
AFS	rs10853981	A	G	-0.0123	0.0022	1e-08
AFS	rs10854884	A	C	0.0027	0.0021	0.17
AFS	rs10858334	G	C	-0.0079	0.003	0.00470002
AFS	rs10867256	T	C	0.0081	0.0021	6.4e-05
AFS	rs10871582	T	G	-0.0153	0.0022	1.29987e-12
AFS	rs10878946	T	C	0.0069	0.0023	0.00369999
AFS	rs10887578	C	G	0.0026	0.0021	0.25
AFS	rs10914462	G	A	-0.009	0.0021	9.20005e-06
AFS	rs10915840	A	G	0.0037	0.0023	0.13
AFS	rs10920678	G	A	-0.0023	0.0021	0.27
AFS	rs10938397	G	A	-0.0012	0.0021	0.48
AFS	rs10942267	G	A	-0.0059	0.0022	0.00909997
AFS	rs10953740	G	A	0.0053	0.0021	0.0109999
AFS	rs10962550	C	G	-0.0116	0.0027	2.19999e-05
AFS	rs10968114	C	A	0.003	0.0021	0.16
AFS	rs10971709	T	C	0.0036	0.0025	0.2
AFS	rs10984756	G	C	-0.0054	0.0034	0.15
AFS	rs11030618	T	C	-0.0071	0.0021	0.000549997
AFS	rs11066188	A	G	-0.0038	0.0021	0.0599998
AFS	rs11084553	G	A	0.0077	0.0029	0.00700003
AFS	rs11118308	G	A	0.0003	0.0021	0.9
AFS	rs1112613	A	G	0.0044	0.0027	0.12
AFS	rs11138947	T	C	0.0081	0.0023	0.0005
AFS	rs11165643	T	C	-0.0022	0.0021	0.29
AFS	rs11170468	C	A	0.0082	0.0024	0.00129999
AFS	rs11173522	A	C	-0.0082	0.0025	0.000959997
AFS	rs11185111	A	G	0.0014	0.0023	0.48
AFS	rs11243838	A	G	0.0056	0.0025	0.0269998
AFS	rs11251352	G	A	0.0004	0.0021	0.86
AFS	rs1144387	C	G	-0.002	0.0021	0.36
AFS	rs11496125	T	C	-0.0037	0.0021	0.0629999
AFS	rs11505821	T	A	-0.0074	0.0042	0.1
AFS	rs11538	G	A	-0.0036	0.0027	0.19
AFS	rs1158805	A	C	0.0006	0.0021	0.780001
AFS	rs11609659	C	T	0.0071	0.0024	0.00409996
AFS	rs11611246	T	G	-0.0015	0.0025	0.59
AFS	rs11615578	T	C	-0.003	0.0024	0.28
AFS	rs11656076	A	G	-0.0003	0.0025	0.91
AFS	rs11672660	T	C	0.0043	0.0026	0.0990011
AFS	rs11693764	C	T	-0.006	0.0021	0.00329997
AFS	rs11713193	A	G	-0.0179	0.0021	1.29987e-18
AFS	rs11720121	C	T	0.0056	0.0021	0.00949992
AFS	rs11736228	T	A	0.0014	0.0024	0.52
AFS	rs11738695	A	C	-0.0051	0.0021	0.02
AFS	rs11739877	T	C	-0.0016	0.0021	0.450001
AFS	rs11781699	C	T	-0.0071	0.0027	0.015
AFS	rs1187352	C	T	0.0008	0.0022	0.64
AFS	rs11880870	G	A	0.0019	0.0021	0.31
AFS	rs11889536	G	A	0.0117	0.0029	3.69999e-05
AFS	rs11908637	A	G	0.0012	0.0024	0.57
AFS	rs11951673	T	C	0.0022	0.0021	0.33
AFS	rs12029988	C	T	0.0049	0.0021	0.02
AFS	rs12033257	G	A	0.0058	0.0021	0.00479999
AFS	rs12044597	G	A	-0.0052	0.0021	0.017
AFS	rs12049202	T	C	-0.0087	0.0026	0.000580003
AFS	rs12098284	T	C	-0.0023	0.0031	0.44
AFS	rs12150665	C	T	0.0028	0.0021	0.16
AFS	rs1218822	A	G	0.0025	0.0022	0.31
AFS	rs12204714	T	C	0.0275	0.0021	8.30042e-38
AFS	rs12299814	A	C	0.0039	0.0024	0.0870001
AFS	rs12328930	C	T	0.0017	0.0021	0.39
AFS	rs12334877	A	G	0.0025	0.0026	0.34
AFS	rs12364470	G	T	0.0031	0.0028	0.23
AFS	rs12369179	T	C	0.0072	0.0036	0.0280001
AFS	rs12416812	A	G	-0.0021	0.0021	0.32
AFS	rs1241986	A	G	-0.0005	0.0029	0.79
AFS	rs12422552	C	G	0.004	0.0023	0.0850002
AFS	rs12429545	A	G	0.0061	0.0031	0.0490004
AFS	rs12448257	A	G	-0.0008	0.0025	0.82
AFS	rs12564992	G	A	0.0114	0.0033	0.000599998
AFS	rs12593036	G	A	0.0082	0.0023	0.000430002
AFS	rs12602912	T	C	-0.0129	0.0026	5.60003e-07
AFS	rs1260326	C	T	-0.0013	0.0021	0.48
AFS	rs1266874	G	A	0.0008	0.0022	0.709999
AFS	rs12675063	T	A	0.0031	0.0032	0.33
AFS	rs1268065	A	G	0.0002	0.0021	0.91
AFS	rs12680842	G	A	0.0106	0.0022	4.20001e-06
AFS	rs12714702	G	A	-0.0242	0.0028	1.39991e-17
AFS	rs12718572	T	C	-0.0016	0.0021	0.43
AFS	rs12762034	C	T	-0.0017	0.0039	0.67
AFS	rs12779328	T	C	-0.0017	0.0023	0.34
AFS	rs1285997	G	C	-0.0002	0.0023	0.97
AFS	rs12888545	G	A	-0.0054	0.0024	0.0290001
AFS	rs12888955	A	G	0.0127	0.0022	2.99999e-09
AFS	rs12905439	G	C	-0.0029	0.0022	0.21
AFS	rs12933482	G	A	-0.0041	0.0034	0.21
AFS	rs12936083	G	A	-0.0059	0.0022	0.00690001
AFS	rs12939549	G	A	0.0013	0.0021	0.55
AFS	rs1296328	C	A	0.0068	0.0021	0.00129999
AFS	rs12967855	G	A	0.0083	0.0022	0.000309999
AFS	rs12981256	A	G	-0.0035	0.0021	0.089
AFS	rs13021737	G	A	-0.0169	0.0027	1.29999e-09
AFS	rs13047416	G	C	-0.0043	0.0021	0.04
AFS	rs13069244	A	G	0.0037	0.0039	0.35
AFS	rs13107325	T	C	0.003	0.004	0.51
AFS	rs13110266	A	G	0.0007	0.0021	0.74
AFS	rs13147390	C	T	-0.0022	0.0021	0.33
AFS	rs13174863	G	A	-0.0029	0.0029	0.36
AFS	rs13184896	T	G	-0.0038	0.0021	0.0759994
AFS	rs13191362	G	A	0.0039	0.0031	0.31
AFS	rs1320903	A	G	-0.0072	0.0022	0.0017
AFS	rs1321432	C	A	-0.0005	0.0021	1
AFS	rs13240600	G	A	0.0224	0.0029	5.40008e-15
AFS	rs13250058	T	G	-0.0022	0.0022	0.28
AFS	rs13263601	C	A	0.0001	0.0022	0.92
AFS	rs1327259	G	A	0.0003	0.0021	0.79
AFS	rs13287131	C	T	-0.0067	0.0024	0.00409996
AFS	rs1330052	G	C	-0.0006	0.0022	0.81
AFS	rs13329567	T	C	0.004	0.0025	0.11
AFS	rs1334297	A	G	0.0083	0.0023	0.000430002
AFS	rs13409451	G	A	0.0133	0.0021	4.20001e-10
AFS	rs1363862	A	G	-0.0063	0.0023	0.00589997
AFS	rs1371108	A	C	-0.0052	0.0022	0.0109999
AFS	rs138289	T	A	0.0015	0.0021	0.57
AFS	rs1391438	C	T	0.0032	0.0022	0.15
AFS	rs1409818	T	C	-0.0037	0.0034	0.3
AFS	rs1412235	C	G	-0.0002	0.0022	0.97
AFS	rs1421334	C	A	0.0037	0.0021	0.0729995
AFS	rs1431659	G	A	-0.0006	0.0023	0.81
AFS	rs1452075	T	C	0.0002	0.0023	0.96
AFS	rs1454687	G	C	0.0116	0.0021	1.2e-08
AFS	rs1455350	A	T	-0.0047	0.0021	0.017
AFS	rs1465900	C	A	0.0064	0.0025	0.0140001
AFS	rs1472169	T	C	-0.0077	0.0021	0.000179999
AFS	rs1477199	G	A	-0.002	0.003	0.46
AFS	rs1492767	T	C	-0.002	0.0021	0.29
AFS	rs1503526	C	T	-0.0007	0.0021	0.649999
AFS	rs1522569	G	T	0.0043	0.0027	0.12
AFS	rs1528435	T	C	-0.0061	0.0021	0.00479999
AFS	rs1624134	C	G	0.0028	0.0021	0.2
AFS	rs1656377	C	T	0.0046	0.0021	0.0269998
AFS	rs1681740	C	A	0.0091	0.0021	1.89998e-05
AFS	rs16849710	G	A	0.0017	0.0021	0.31
AFS	rs16851483	T	G	0.0057	0.0042	0.15
AFS	rs16871902	A	G	-0.0042	0.0021	0.0269998
AFS	rs16903285	C	T	0.0111	0.0031	0.000259998
AFS	rs16953563	A	G	-0.0005	0.0024	0.73
AFS	rs17033117	T	C	0.0018	0.0027	0.53
AFS	rs17113297	T	C	0.0035	0.0025	0.17
AFS	rs17119937	C	T	0.0011	0.0042	0.8
AFS	rs17207196	T	C	0.0136	0.0021	9.60064e-11
AFS	rs17238110	G	A	0.0004	0.007	0.89
AFS	rs17399237	C	T	0.0015	0.0021	0.44
AFS	rs17405819	C	T	0.0058	0.0023	0.0129999
AFS	rs17425707	C	T	-0.011	0.0034	0.00089
AFS	rs17446257	A	G	0.0076	0.0031	0.016
AFS	rs17513613	C	T	-0.0014	0.0022	0.51
AFS	rs175165	G	T	0.0064	0.0021	0.00269998
AFS	rs17535749	A	G	-0.0081	0.0033	0.0109999
AFS	rs17551974	A	C	0.0014	0.0027	0.6
AFS	rs17563464	A	C	-0.0094	0.0025	0.000109999
AFS	rs17636031	C	T	-0.0031	0.0023	0.13
AFS	rs17663412	A	C	-0.0003	0.0032	0.97
AFS	rs17710386	C	T	0.0061	0.0022	0.00690001
AFS	rs17724992	G	A	0.0046	0.0023	0.0599998
AFS	rs17806379	T	C	-0.0005	0.0027	0.83
AFS	rs1784460	A	T	-0.0064	0.0021	0.00219999
AFS	rs1830074	C	T	0.0003	0.0023	0.84
AFS	rs1863652	A	G	0.0019	0.0022	0.42
AFS	rs1884389	T	C	0.0016	0.0021	0.44
AFS	rs1891216	G	T	0.0022	0.0021	0.4
AFS	rs1896767	A	G	0.0047	0.0021	0.0259998
AFS	rs1927790	C	T	-0.0039	0.0021	0.1
AFS	rs1928295	C	T	0.0015	0.0021	0.43
AFS	rs1948080	G	T	0.0009	0.0021	0.630001
AFS	rs1982441	T	G	-0.0002	0.0031	0.82
AFS	rs1982725	T	C	0.0022	0.0021	0.29
AFS	rs1993709	G	A	-0.0131	0.0026	7.00003e-07
AFS	rs2007231	T	C	0.0061	0.0022	0.00560003
AFS	rs200810	C	T	0.0064	0.0021	0.00420001
AFS	rs2009416	T	C	0.0007	0.0022	0.62
AFS	rs2051559	C	T	-0.0103	0.0031	0.000580003
AFS	rs2065418	G	T	-0.0002	0.0022	0.93
AFS	rs208015	C	T	0.0083	0.0041	0.032
AFS	rs2124499	C	G	-0.0005	0.0021	0.83
AFS	rs2143253	A	G	0.0097	0.0031	0.00140001
AFS	rs215634	G	A	0.0103	0.0021	1.40001e-06
AFS	rs2162524	C	T	-0.0048	0.0022	0.025
AFS	rs2163188	C	G	-0.009	0.0021	6.59994e-06
AFS	rs2174307	C	G	-0.0059	0.0021	0.00619998
AFS	rs2174752	T	G	-0.0128	0.0021	5.89997e-10
AFS	rs217671	G	A	-0.0031	0.0023	0.19
AFS	rs2228213	A	G	0.003	0.0022	0.2
AFS	rs2235564	T	C	0.002	0.0022	0.35
AFS	rs2246012	C	T	0.0061	0.0028	0.0269998
AFS	rs2284746	G	C	0.0027	0.0021	0.14
AFS	rs2285178	C	T	0.0007	0.0023	0.81
AFS	rs2306537	G	A	-0.0041	0.0022	0.0729995
AFS	rs2307111	C	T	0.0023	0.0021	0.32
AFS	rs2309812	T	C	0.0112	0.0021	6.29999e-08
AFS	rs2317299	C	T	-0.0027	0.0021	0.16
AFS	rs2325036	C	A	0.0162	0.0021	9.8992e-15
AFS	rs2357760	A	G	-0.0023	0.0022	0.27
AFS	rs2361988	C	T	0.0028	0.0024	0.26
AFS	rs2365389	T	C	0.0029	0.0021	0.16
AFS	rs2423668	C	T	-0.0017	0.0021	0.35
AFS	rs2425840	C	A	-0.0076	0.0021	0.000269998
AFS	rs2429150	C	A	-0.0029	0.0021	0.21
AFS	rs2479958	G	A	0.0038	0.0021	0.0549997
AFS	rs2481665	C	T	0.0074	0.0021	0.000589997
AFS	rs2543132	C	G	-0.0051	0.0027	0.0449997
AFS	rs2600226	T	C	-0.0043	0.0022	0.0629999
AFS	rs2605603	A	G	0.0072	0.0021	0.00051
AFS	rs2608703	A	C	0.0109	0.0021	1.7e-07
AFS	rs2643452	A	T	-0.0052	0.0021	0.0129999
AFS	rs2693826	A	G	0.0108	0.0021	2e-07
AFS	rs2694047	G	A	-0.0111	0.0024	3.29997e-06
AFS	rs2706762	T	C	0.0057	0.0029	0.0420001
AFS	rs273504	G	A	-0.0061	0.0021	0.00280001
AFS	rs2744974	T	C	-0.0056	0.0022	0.0129999
AFS	rs2791653	G	A	0.0034	0.0024	0.19
AFS	rs2820311	G	A	-0.0061	0.0022	0.00479999
AFS	rs2832283	A	G	-0.0024	0.0025	0.39
AFS	rs2836964	C	T	0.0021	0.0021	0.32
AFS	rs2868975	A	G	-0.0004	0.0027	0.98
AFS	rs287104	A	G	-0.0013	0.0022	0.54
AFS	rs2875762	C	G	-0.0041	0.0024	0.11
AFS	rs2907948	A	G	0.0085	0.0024	0.000359998
AFS	rs2931434	T	C	0.001	0.0022	0.55
AFS	rs3007105	T	C	-0.0145	0.0021	3.59998e-12
AFS	rs331966	C	A	0.0103	0.0021	1.5e-06
AFS	rs33500	T	C	-0.0004	0.0027	0.91
AFS	rs339991	G	A	-0.005	0.0021	0.0259998
AFS	rs349088	A	C	0.001	0.0021	0.57
AFS	rs355777	C	G	0.0012	0.0021	0.58
AFS	rs3732084	C	T	0.0013	0.0021	0.51
AFS	rs3749897	T	C	-0.0011	0.0021	0.55
AFS	rs3754963	T	A	0.0104	0.0024	1.09999e-05
AFS	rs3764835	A	G	-0.0009	0.0029	0.83
AFS	rs3772882	A	C	0.0035	0.0021	0.11
AFS	rs3800229	T	G	-0.0065	0.0023	0.00460002
AFS	rs3800637	C	T	0.004	0.0022	0.0899995
AFS	rs3807645	A	G	-0.0039	0.0025	0.1
AFS	rs380857	A	C	-0.0024	0.0032	0.44
AFS	rs3814883	T	C	-0.0052	0.0021	0.0140001
AFS	rs38314	A	G	0.0028	0.0021	0.14
AFS	rs3844598	G	A	-0.0031	0.0021	0.12
AFS	rs3902951	G	T	-0.0044	0.0025	0.0850002
AFS	rs3904244	A	T	-0.0056	0.003	0.0739997
AFS	rs391300	C	T	0.0002	0.0022	0.91
AFS	rs40067	A	G	0.005	0.0028	0.0909997
AFS	rs4012234	G	T	-0.0056	0.0021	0.008
AFS	rs4072917	A	G	0.0044	0.0021	0.0219999
AFS	rs4148155	G	A	0.0014	0.0032	0.760001
AFS	rs4148866	T	C	-0.0066	0.0021	0.0012
AFS	rs4237643	G	T	0.0107	0.0022	7.00003e-07
AFS	rs427943	C	A	-0.0083	0.0021	4.39997e-05
AFS	rs429343	G	A	0.0018	0.0021	0.39
AFS	rs4307239	G	A	0.0012	0.0021	0.55
AFS	rs4358081	C	A	0.0041	0.0021	0.0379997
AFS	rs4414033	A	G	-0.0044	0.0021	0.0490004
AFS	rs4430672	C	T	-0.0055	0.0026	0.0389996
AFS	rs4482463	A	C	-0.0019	0.0039	0.67
AFS	rs4516268	A	C	0.007	0.0026	0.00850002
AFS	rs4639527	G	A	-0.004	0.0022	0.0580003
AFS	rs4653017	T	C	-0.0087	0.0022	9.20005e-05
AFS	rs4660443	T	C	-0.0048	0.0025	0.0589997
AFS	rs4671328	G	T	0.0024	0.0021	0.25
AFS	rs4731992	G	A	0.017	0.0025	8.19974e-12
AFS	rs4757144	A	G	-0.0003	0.0021	0.88
AFS	rs4783830	A	G	0.0009	0.0022	0.84
AFS	rs4786903	G	A	-0.0003	0.0023	0.98
AFS	rs4800191	C	G	-0.0052	0.0022	0.012
AFS	rs4818225	G	A	-0.0069	0.0022	0.000949992
AFS	rs4820408	G	T	-0.0031	0.0021	0.18
AFS	rs4858193	C	T	0.0046	0.0023	0.0580003
AFS	rs4864201	C	T	0.0009	0.0022	0.64
AFS	rs4880341	T	C	0.0089	0.0021	2.5e-05
AFS	rs4906908	G	T	-0.0003	0.0021	0.97
AFS	rs491711	C	A	0.0069	0.0022	0.00219999
AFS	rs4936175	C	T	-0.0033	0.0021	0.1
AFS	rs4958568	A	G	0.006	0.0023	0.0109999
AFS	rs4968656	G	A	-0.0018	0.0022	0.39
AFS	rs4981693	A	G	-0.0076	0.0025	0.0017
AFS	rs4986044	T	C	0.0093	0.0021	1.09999e-05
AFS	rs538579	C	G	0.0001	0.0022	0.99
AFS	rs543874	G	A	-0.0074	0.0025	0.00439997
AFS	rs559231	T	G	-0.0012	0.0021	0.57
AFS	rs577525	C	T	-0.0028	0.0021	0.18
AFS	rs592483	T	C	0.0022	0.0021	0.33
AFS	rs6011457	A	T	0.0067	0.0021	0.001
AFS	rs6050446	G	A	-0.0272	0.0058	4.30002e-06
AFS	rs6071573	T	C	0.0062	0.0022	0.00259998
AFS	rs6235	G	C	-0.0098	0.0023	2.1e-05
AFS	rs6265	T	C	0.0135	0.0026	4.90004e-07
AFS	rs6443750	C	T	-0.0067	0.0026	0.016
AFS	rs6448587	C	A	0.0075	0.0027	0.00470002
AFS	rs645040	T	G	-0.0092	0.0025	0.00021
AFS	rs6471941	A	G	-0.0028	0.0028	0.36
AFS	rs6500208	A	G	-0.0101	0.0026	8.70001e-05
AFS	rs6512302	C	G	-0.0035	0.0024	0.14
AFS	rs6545714	A	G	0.0043	0.0021	0.0449997
AFS	rs6556301	T	G	-0.0017	0.0022	0.41
AFS	rs657452	G	A	0.0001	0.0021	0.87
AFS	rs6587552	G	A	0.0137	0.0024	3.69999e-08
AFS	rs6591407	A	C	0.0021	0.0027	0.4
AFS	rs6595205	G	C	-0.0005	0.0021	0.8
AFS	rs663129	A	G	0.0112	0.0024	3.89996e-06
AFS	rs6673081	C	T	0.0025	0.0021	0.28
AFS	rs6692586	G	A	0.0014	0.0028	0.69
AFS	rs6712	C	G	0.0008	0.0031	0.780001
AFS	rs6760772	G	A	-0.0003	0.0021	0.85
AFS	rs6764533	A	G	-0.0015	0.0021	0.54
AFS	rs6772756	G	A	0.0091	0.0022	3.40001e-05
AFS	rs6785245	C	T	-0.0036	0.0021	0.08
AFS	rs6789699	C	T	-0.009	0.0024	0.000280001
AFS	rs6804842	G	A	-0.0064	0.0021	0.00140001
AFS	rs6815910	A	T	0.0014	0.0021	0.39
AFS	rs6841761	T	G	0.0028	0.0021	0.15
AFS	rs685870	C	T	0.0059	0.0023	0.00759994
AFS	rs6935954	G	A	0.012	0.0021	1.09999e-08
AFS	rs6985109	A	G	0.016	0.0021	1.10002e-14
AFS	rs7024334	G	T	0.0157	0.0025	4.90004e-10
AFS	rs7025938	G	C	-0.0012	0.0022	0.719999
AFS	rs705217	G	T	0.0011	0.0021	0.52
AFS	rs7084454	A	G	-0.0037	0.0022	0.0870001
AFS	rs709400	G	A	0.0097	0.0021	2.69998e-06
AFS	rs7102454	C	T	-0.0031	0.0022	0.2
AFS	rs7110863	G	A	-0.0154	0.0021	5.00035e-13
AFS	rs7124681	A	C	0.0034	0.0021	0.11
AFS	rs7138803	A	G	0.0032	0.0021	0.14
AFS	rs714393	T	C	0.0126	0.0021	1.5e-09
AFS	rs7144011	T	G	0.0007	0.0025	0.74
AFS	rs7148846	G	T	-0.0058	0.0026	0.02
AFS	rs7172627	G	A	0.0007	0.0021	0.91
AFS	rs7181498	C	T	0.0097	0.0022	6.80002e-06
AFS	rs7196720	C	T	0.0073	0.0021	0.000409996
AFS	rs7206608	G	C	-0.0038	0.0022	0.0870001
AFS	rs7222349	A	G	0.0013	0.0022	0.59
AFS	rs7236339	A	G	-0.0201	0.0025	3.90032e-16
AFS	rs7239575	C	T	0.0081	0.0021	0.000129999
AFS	rs7318817	T	C	-0.0026	0.0021	0.22
AFS	rs7334078	C	T	0.0007	0.0023	0.719999
AFS	rs7358465	T	C	-0.0038	0.0022	0.0690001
AFS	rs7488867	T	C	0.0024	0.0024	0.29
AFS	rs7498665	G	A	0.002	0.0021	0.38
AFS	rs7535528	A	G	-0.001	0.0021	0.66
AFS	rs754635	G	C	-0.0005	0.0032	0.82
AFS	rs7550711	T	C	0.003	0.0065	0.66
AFS	rs7551507	T	C	0.0144	0.0021	4.40048e-12
AFS	rs7557796	C	T	-0.0056	0.0022	0.00840001
AFS	rs756717	A	G	0.0008	0.0021	0.6
AFS	rs7575189	A	G	0.0164	0.0021	1.9002e-15
AFS	rs7599312	A	G	0.0007	0.0023	0.84
AFS	rs7615297	G	C	-0.0033	0.0029	0.26
AFS	rs7626079	T	C	-0.0025	0.0022	0.27
AFS	rs7637852	G	A	-0.0017	0.0023	0.450001
AFS	rs7683836	A	G	-0.0033	0.0021	0.1
AFS	rs7685048	T	C	0.0009	0.0021	0.62
AFS	rs768840	A	G	-0.0026	0.0021	0.19
AFS	rs769449	A	G	0.0008	0.0031	0.88
AFS	rs7694732	G	A	0.0004	0.0021	0.780001
AFS	rs7704281	A	G	0.0038	0.0053	0.48
AFS	rs7704530	A	G	-0.0128	0.0023	2.90001e-08
AFS	rs7715256	T	G	-0.0023	0.0021	0.25
AFS	rs7730004	T	C	-0.0088	0.0022	8.30004e-05
AFS	rs7730898	A	G	-0.0111	0.0023	1.40001e-06
AFS	rs7780752	C	T	0.0012	0.0021	0.59
AFS	rs7788008	A	G	0.0044	0.0021	0.0269998
AFS	rs7826312	C	T	-0.0015	0.0021	0.450001
AFS	rs783544	C	A	0.0148	0.0024	3.50002e-10
AFS	rs7844647	C	T	0.0033	0.0023	0.14
AFS	rs7868984	C	T	0.0126	0.0021	1.40001e-09
AFS	rs7869771	C	A	-0.004	0.0023	0.0700003
AFS	rs7871866	C	G	-0.0134	0.0029	4.39997e-06
AFS	rs7899106	G	A	0.0028	0.0047	0.58
AFS	rs7903146	T	C	-0.0003	0.0023	0.86
AFS	rs7925214	T	C	-0.0042	0.0021	0.0350002
AFS	rs7927195	G	A	-0.0152	0.0021	4.90004e-13
AFS	rs7970953	A	G	0.0025	0.0023	0.27
AFS	rs7983065	T	C	0.0027	0.0021	0.15
AFS	rs8027205	G	C	0.0088	0.0021	2.99999e-05
AFS	rs8036040	A	C	-0.0061	0.0021	0.00259998
AFS	rs803679	A	G	0.0175	0.0025	6.79986e-12
AFS	rs8047395	A	G	0.0001	0.0021	0.94
AFS	rs8071182	A	G	-0.0011	0.0028	0.64
AFS	rs8090983	G	A	0.0008	0.0022	0.8
AFS	rs8097672	T	A	-0.0142	0.0029	2e-06
AFS	rs8097783	A	G	0.0022	0.004	0.630001
AFS	rs8123881	G	A	0.0033	0.0031	0.23
AFS	rs8181823	C	A	-0.0022	0.0024	0.37
AFS	rs818524	C	T	-0.0013	0.0022	0.630001
AFS	rs8192675	C	T	-0.0027	0.0023	0.23
AFS	rs825688	T	C	-0.0059	0.0021	0.00420001
AFS	rs837065	T	C	0.0007	0.0021	0.66
AFS	rs845084	A	G	-0.0007	0.0024	0.709999
AFS	rs852056	C	T	0.0051	0.0024	0.0369999
AFS	rs865809	G	A	0.0005	0.0025	0.77
AFS	rs876605	G	A	0.0003	0.0024	0.93
AFS	rs879394	T	G	-0.0083	0.0024	0.000969996
AFS	rs879620	T	C	-0.0073	0.0021	0.000649995
AFS	rs889398	T	C	0.01	0.0021	2.69998e-06
AFS	rs895330	G	C	0.0072	0.0026	0.00430002
AFS	rs9294260	A	G	-0.003	0.0021	0.12
AFS	rs9300422	G	A	0.0005	0.0022	0.97
AFS	rs9304665	A	T	-0.0047	0.0024	0.0530005
AFS	rs934224	T	C	-0.005	0.0024	0.0389996
AFS	rs9372625	A	G	0.0062	0.0021	0.00259998
AFS	rs9375702	T	C	-0.0038	0.0022	0.0810009
AFS	rs9408882	A	G	0.0013	0.0021	0.59
AFS	rs946824	C	T	0.0039	0.0031	0.25
AFS	rs947612	A	G	0.0047	0.0024	0.0460002
AFS	rs9478671	G	A	-0.008	0.0025	0.0016
AFS	rs9522285	A	G	-0.0068	0.0021	0.00179999
AFS	rs9538162	C	T	0.0044	0.0021	0.0230001
AFS	rs9547153	G	A	0.0034	0.0022	0.18
AFS	rs9571687	A	C	0.0024	0.0022	0.29
AFS	rs962273	C	T	0.0004	0.0023	0.780001
AFS	rs9650755	G	A	-0.0089	0.0023	0.00017
AFS	rs977747	G	T	0.0011	0.0021	0.69
AFS	rs9806742	A	G	-0.006	0.0031	0.0449997
AFS	rs9816226	T	A	-0.0037	0.0027	0.2
AFS	rs9845966	G	T	0.0032	0.0021	0.1
AFS	rs987237	G	A	-0.0044	0.0027	0.13
AFS	rs9926784	C	T	0.0051	0.0027	0.0659994
AFS	rs9927848	A	C	0.0003	0.0023	0.79
AFS	rs9951619	G	T	0.0054	0.0025	0.017
AFS	rs998732	G	A	0.0047	0.0028	0.1
AFS	rs9989141	T	C	-0.0128	0.0021	6.1e-09
EA	rs10009336	T	C	0.0183459	0.013573	0.17
EA	rs10066409	T	G	-0.0723639	0.0119477	1.40001e-09
EA	rs10132280	A	C	0.00619294	0.0109486	0.61
EA	rs10182181	G	A	0.00319413	0.00996173	0.81
EA	rs10197031	C	T	-0.00791504	0.0110312	0.450001
EA	rs10248136	T	C	0.0165545	0.0100037	0.0759994
EA	rs10269783	A	G	0.0166817	0.0102404	0.1
EA	rs10408324	T	C	0.00596121	0.0110635	0.54
EA	rs10478110	C	A	-0.0217257	0.0100824	0.0340001
EA	rs1048932	A	C	0.010938	0.0101303	0.31
EA	rs10492229	T	C	0.00149931	0.0117824	0.93
EA	rs10510419	T	G	0.0451195	0.0140417	0.0012
EA	rs10511592	G	T	-0.0867155	0.0141533	9.40005e-10
EA	rs10518019	G	A	0.0761471	0.0099719	1.9002e-14
EA	rs1064213	A	G	-0.0149766	0.00995564	0.13
EA	rs10733051	G	A	0.027124	0.00997145	0.00649995
EA	rs10742752	C	T	0.0132794	0.0102442	0.19
EA	rs10747488	A	C	0.0632484	0.0118481	1.09999e-07
EA	rs10750215	T	G	-0.0175003	0.0102935	0.0710003
EA	rs1075901	C	T	0.0196064	0.0100768	0.0490004
EA	rs10768994	C	T	0.00547127	0.010095	0.57
EA	rs10832778	G	C	-0.00319292	0.0102928	0.8
EA	rs10853981	A	G	-0.0371855	0.0106348	0.000479999
EA	rs10854884	A	C	0.078312	0.0101066	4.10015e-15
EA	rs10858334	G	C	0.0382984	0.014354	0.00879995
EA	rs10867256	T	C	0.0263295	0.0100531	0.012
EA	rs10871582	T	G	-0.0480845	0.0105334	5.80003e-06
EA	rs10878946	T	C	-0.0178044	0.0111886	0.11
EA	rs10887578	C	G	-0.00682666	0.0100526	0.5
EA	rs10914462	G	A	-0.0253335	0.0100778	0.00920005
EA	rs10915840	A	G	0.00536722	0.0112259	0.6
EA	rs10920678	G	A	0.0029527	0.0100408	0.709999
EA	rs10938397	G	A	-0.0263595	0.0100742	0.00749998
EA	rs10942267	G	A	-0.0105221	0.010706	0.32
EA	rs10953740	G	A	0.0126258	0.0100235	0.21
EA	rs10962550	C	G	-0.0460489	0.0129357	0.000420001
EA	rs10968114	C	A	0.0275986	0.010032	0.0061
EA	rs10971709	T	C	0.0324543	0.0122791	0.00920005
EA	rs10984756	G	C	-0.0301087	0.0166664	0.0669993
EA	rs11030618	T	C	-0.0382856	0.0100818	0.000219999
EA	rs11066188	A	G	-0.0268031	0.0101616	0.00929994
EA	rs11084553	G	A	-0.0179025	0.0138301	0.18
EA	rs11118308	G	A	-0.00945509	0.0100038	0.32
EA	rs1112613	A	G	0.0132326	0.0129833	0.3
EA	rs11138947	T	C	0.0643824	0.0111644	6.19998e-09
EA	rs11165643	T	C	-0.00482344	0.0101229	0.66
EA	rs11170468	C	A	0.028438	0.011802	0.015
EA	rs11173522	A	C	-0.0222071	0.0121696	0.0850002
EA	rs11185111	A	G	-0.010072	0.0109987	0.32
EA	rs11243838	A	G	0.0702729	0.0121036	3.09999e-09
EA	rs11251352	G	A	-0.0170435	0.0102118	0.0759994
EA	rs1144387	C	G	0.00341117	0.0101065	0.83
EA	rs11496125	T	C	0.0274957	0.0101429	0.00669993
EA	rs11505821	T	A	-0.000795267	0.0202059	0.91
EA	rs11538	G	A	-0.0252013	0.0132329	0.0539995
EA	rs1158805	A	C	-0.0151078	0.0103325	0.15
EA	rs11609659	C	T	0.0219392	0.0117018	0.0649995
EA	rs11611246	T	G	0.0451841	0.0122085	0.00016
EA	rs11615578	T	C	0.009618	0.011482	0.46
EA	rs11656076	A	G	0.0208181	0.0119628	0.0940005
EA	rs11672660	T	C	0.0133312	0.0126098	0.29
EA	rs11693764	C	T	-0.0579596	0.010169	6.49995e-09
EA	rs11713193	A	G	-0.108708	0.00997121	4.30031e-28
EA	rs11720121	C	T	0.0759082	0.0101781	4.79954e-14
EA	rs11736228	T	A	-0.0161617	0.0115104	0.18
EA	rs11738695	A	C	-0.0390409	0.0101226	0.00012
EA	rs11739877	T	C	0.00646943	0.0102802	0.53
EA	rs11781699	C	T	-0.0520174	0.0129016	8.40001e-05
EA	rs1187352	C	T	0.0204316	0.0104999	0.0420001
EA	rs11880870	G	A	0.00345299	0.00999241	0.66
EA	rs11889536	G	A	0.0319758	0.0138534	0.017
EA	rs11908637	A	G	0.0238043	0.0117923	0.0420001
EA	rs11951673	T	C	-0.0243878	0.0101785	0.015
EA	rs12029988	C	T	0.0624359	0.0100431	5.60003e-10
EA	rs12033257	G	A	0.0262982	0.0103188	0.0129999
EA	rs12044597	G	A	0.0221466	0.00996458	0.0259998
EA	rs12049202	T	C	-0.030489	0.0124981	0.0140001
EA	rs12098284	T	C	0.0126718	0.0151415	0.46
EA	rs12150665	C	T	0.0380568	0.0101535	0.000109999
EA	rs1218822	A	G	-0.0153764	0.0105635	0.15
EA	rs12204714	T	C	0.0709465	0.010365	7.39946e-12
EA	rs12299814	A	C	-0.00621474	0.0116255	0.59
EA	rs12328930	C	T	0.017836	0.0100897	0.0659994
EA	rs12334877	A	G	0.0217212	0.0126647	0.0700003
EA	rs12364470	G	T	-0.0267436	0.0134527	0.0479999
EA	rs12369179	T	C	-0.0794634	0.0174345	9.09997e-06
EA	rs12416812	A	G	-0.0145383	0.00996872	0.14
EA	rs1241986	A	G	-0.0282086	0.0140376	0.0479999
EA	rs12422552	C	G	0.028966	0.011308	0.00929994
EA	rs12429545	A	G	0.0120015	0.0150084	0.43
EA	rs12448257	A	G	0.0355919	0.0122212	0.00340001
EA	rs12564992	G	A	0.0140798	0.0158667	0.36
EA	rs12593036	G	A	0.00763461	0.0108957	0.53
EA	rs12602912	T	C	-0.00361978	0.0126024	0.719999
EA	rs1260326	C	T	-0.0110687	0.0101657	0.28
EA	rs1266874	G	A	-0.0172899	0.0104642	0.0870001
EA	rs12675063	T	A	0.0336406	0.0155846	0.0389996
EA	rs1268065	A	G	-0.027737	0.0100581	0.00619998
EA	rs12680842	G	A	0.0559315	0.0107354	1.79999e-07
EA	rs12714702	G	A	-0.0250168	0.0136423	0.0599998
EA	rs12718572	T	C	-0.00611329	0.0101986	0.56
EA	rs12762034	C	T	-0.032375	0.0187143	0.0790005
EA	rs12779328	T	C	-0.033112	0.011079	0.00290001
EA	rs1285997	G	C	-0.0118252	0.0110191	0.31
EA	rs12888545	G	A	-0.0138387	0.0115345	0.22
EA	rs12888955	A	G	0.0383688	0.0105032	0.000239999
EA	rs12905439	G	C	0.0141582	0.0104455	0.18
EA	rs12933482	G	A	-0.0512188	0.0162909	0.0016
EA	rs12936083	G	A	-0.00150579	0.010739	0.82
EA	rs12939549	G	A	0.00790203	0.0100562	0.43
EA	rs1296328	C	A	0.020348	0.0100865	0.0369999
EA	rs12967855	G	A	0.114453	0.0106631	1.59993e-27
EA	rs12981256	A	G	-0.0171266	0.0100725	0.0920005
EA	rs13021737	G	A	-0.0110922	0.0131785	0.37
EA	rs13047416	G	C	-0.0199761	0.0103464	0.0460002
EA	rs13069244	A	G	0.0508343	0.0190522	0.00700003
EA	rs13107325	T	C	-0.0933016	0.0189679	8.79995e-07
EA	rs13110266	A	G	0.0135816	0.0101324	0.21
EA	rs13147390	C	T	-0.0184076	0.0103724	0.0629999
EA	rs13174863	G	A	0.0085689	0.0141371	0.52
EA	rs13184896	T	G	-0.025771	0.0100533	0.00860003
EA	rs13191362	G	A	0.0218106	0.0151641	0.17
EA	rs1320903	A	G	0.00478217	0.0106927	0.66
EA	rs1321432	C	A	0.00190174	0.0103771	0.83
EA	rs13240600	G	A	0.0193912	0.0137902	0.19
EA	rs13250058	T	G	-0.00479127	0.010767	0.649999
EA	rs13263601	C	A	-0.0243018	0.0104557	0.02
EA	rs1327259	G	A	0.0253939	0.0102885	0.00819993
EA	rs13287131	C	T	-0.0155948	0.011444	0.15
EA	rs1330052	G	C	-0.0248808	0.0104186	0.02
EA	rs13329567	T	C	0.00609214	0.0119961	0.53
EA	rs1334297	A	G	0.1098	0.0113393	4.60045e-22
EA	rs13409451	G	A	0.0826177	0.0102128	6.09958e-16
EA	rs1363862	A	G	-0.0615747	0.0111911	2e-08
EA	rs1371108	A	C	-0.0384369	0.0106933	0.00032
EA	rs138289	T	A	-0.00329575	0.0100397	0.73
EA	rs1391438	C	T	-0.0888146	0.0107594	5.10035e-17
EA	rs1409818	T	C	0.0141529	0.0166138	0.38
EA	rs1412235	C	G	0.00688941	0.0106684	0.51
EA	rs1421334	C	A	0.0479107	0.0100777	2.69998e-06
EA	rs1431659	G	A	0.0149387	0.0112746	0.15
EA	rs1452075	T	C	0.0642813	0.0112759	6.1e-09
EA	rs1454687	G	C	0.0379876	0.00996505	0.000140001
EA	rs1455350	A	T	-0.0895595	0.0100104	3.29989e-19
EA	rs1465900	C	A	0.0535471	0.0122774	9.09997e-06
EA	rs1472169	T	C	-0.0174523	0.0102103	0.0929994
EA	rs1477199	G	A	0.00901944	0.0145572	0.52
EA	rs1492767	T	C	0.00478167	0.00995751	0.630001
EA	rs1503526	C	T	-0.0514396	0.00997226	2.39999e-07
EA	rs1522569	G	T	0.0288573	0.0128928	0.0329997
EA	rs1528435	T	C	-0.0264884	0.0102592	0.01
EA	rs1624134	C	G	-0.0201875	0.0102118	0.0379997
EA	rs1656377	C	T	0.0143354	0.0101141	0.19
EA	rs1681740	C	A	0.0093342	0.0102754	0.35
EA	rs16849710	G	A	0.0197216	0.010024	0.05
EA	rs16851483	T	G	-0.0414505	0.0200624	0.0340001
EA	rs16871902	A	G	-0.0183828	0.00996885	0.0560003
EA	rs16903285	C	T	0.111665	0.0148424	7.10068e-14
EA	rs16953563	A	G	-0.0368016	0.0115338	0.00179999
EA	rs17033117	T	C	-0.00651469	0.0130348	0.6
EA	rs17113297	T	C	0.0171871	0.0120982	0.16
EA	rs17119937	C	T	0.0187174	0.0202085	0.33
EA	rs17207196	T	C	0.0435805	0.0101	1.40001e-05
EA	rs17238110	G	A	0.0791476	0.0336546	0.016
EA	rs17399237	C	T	0.0234285	0.0100243	0.017
EA	rs17405819	C	T	0.0199013	0.010915	0.089
EA	rs17425707	C	T	-0.0311562	0.0162875	0.0560003
EA	rs17446257	A	G	0.0144042	0.0149294	0.3
EA	rs17513613	C	T	0.0119622	0.0106752	0.25
EA	rs175165	G	T	-0.00606673	0.0102411	0.53
EA	rs17535749	A	G	0.00249285	0.0160942	0.87
EA	rs17551974	A	C	-0.0085578	0.012792	0.55
EA	rs17563464	A	C	-0.0861095	0.0121472	1e-12
EA	rs17636031	C	T	-0.0098133	0.0110253	0.36
EA	rs17663412	A	C	-0.0273107	0.0155106	0.0719996
EA	rs17710386	C	T	-0.00851539	0.0107839	0.42
EA	rs17724992	G	A	0.0169453	0.0113116	0.14
EA	rs17806379	T	C	0.0369492	0.0129485	0.00470002
EA	rs1784460	A	T	-0.0134384	0.0101728	0.2
EA	rs1830074	C	T	-0.0115083	0.0109137	0.3
EA	rs1863652	A	G	0.0141033	0.010449	0.17
EA	rs1884389	T	C	-0.00427691	0.0101058	0.73
EA	rs1891216	G	T	-0.0170598	0.010323	0.11
EA	rs1896767	A	G	-0.00250672	0.0100228	0.83
EA	rs1927790	C	T	-0.00528756	0.0101474	0.57
EA	rs1928295	C	T	0.0362035	0.0100677	0.000259998
EA	rs1948080	G	T	0.0228012	0.0102958	0.0269998
EA	rs1982441	T	G	-0.0144747	0.0148569	0.35
EA	rs1982725	T	C	-0.0016036	0.010063	0.91
EA	rs1993709	G	A	0.017503	0.0125566	0.14
EA	rs2007231	T	C	0.023982	0.010395	0.0230001
EA	rs200810	C	T	0.0227491	0.0103201	0.0290001
EA	rs2009416	T	C	-0.0278676	0.0103955	0.00990011
EA	rs2051559	C	T	-0.0743308	0.0147418	4.90004e-07
EA	rs2065418	G	T	-0.0138132	0.0103852	0.2
EA	rs208015	C	T	0.0329033	0.0198484	0.11
EA	rs2124499	C	G	0.0087507	0.0103312	0.38
EA	rs2143253	A	G	0.0655688	0.0151102	1.09999e-05
EA	rs215634	G	A	0.0507645	0.0102705	6.4e-07
EA	rs2162524	C	T	-0.0129761	0.0106612	0.23
EA	rs2163188	C	G	-0.0670225	0.00998978	1.59993e-11
EA	rs2174307	C	G	-0.00268444	0.0101132	0.780001
EA	rs2174752	T	G	-0.0427521	0.0100395	1.79999e-05
EA	rs217671	G	A	-0.0448931	0.0112261	6.29999e-05
EA	rs2228213	A	G	0.00828455	0.010484	0.49
EA	rs2235564	T	C	-0.0266721	0.0105113	0.012
EA	rs2246012	C	T	0.0378764	0.0134027	0.00539995
EA	rs2284746	G	C	0.00342434	0.00995124	0.69
EA	rs2285178	C	T	-0.0112136	0.0109069	0.29
EA	rs2306537	G	A	-0.0280301	0.0108064	0.00819993
EA	rs2307111	C	T	0.0156796	0.0102056	0.1
EA	rs2309812	T	C	0.0959316	0.0102603	4.60045e-21
EA	rs2317299	C	T	0.0240217	0.0100597	0.021
EA	rs2325036	C	A	0.0818163	0.0102911	1.69981e-15
EA	rs2357760	A	G	-0.00730053	0.0107127	0.51
EA	rs2361988	C	T	0.0251684	0.0114309	0.0239999
EA	rs2365389	T	C	0.0137337	0.0101578	0.18
EA	rs2423668	C	T	-0.00778626	0.010046	0.44
EA	rs2425840	C	A	-0.00920551	0.0101783	0.32
EA	rs2429150	C	A	0.0168352	0.0102005	0.1
EA	rs2479958	G	A	0.00966804	0.0101024	0.31
EA	rs2481665	C	T	0.00292753	0.0100161	0.87
EA	rs2543132	C	G	-0.031728	0.0128378	0.0140001
EA	rs2600226	T	C	0.019401	0.0107089	0.0680002
EA	rs2605603	A	G	-0.00532002	0.0100056	0.6
EA	rs2608703	A	C	0.0257056	0.0100181	0.00860003
EA	rs2643452	A	T	-0.0113022	0.0100151	0.27
EA	rs2693826	A	G	0.0306387	0.01004	0.0025
EA	rs2694047	G	A	-0.0148186	0.0115843	0.22
EA	rs2706762	T	C	0.0840388	0.0139147	9.29994e-10
EA	rs273504	G	A	-0.0382083	0.0101195	0.00015
EA	rs2744974	T	C	-0.0101287	0.0106441	0.3
EA	rs2791653	G	A	0.0151311	0.0117316	0.2
EA	rs2820311	G	A	-0.0574981	0.0105415	4e-08
EA	rs2832283	A	G	-0.0400707	0.0122055	0.00109999
EA	rs2836964	C	T	0.0354508	0.0103595	0.000669993
EA	rs2868975	A	G	-0.0300971	0.0130569	0.0239999
EA	rs287104	A	G	-0.00800291	0.0105102	0.450001
EA	rs2875762	C	G	-0.0204091	0.0116948	0.0850002
EA	rs2907948	A	G	0.0129988	0.0115502	0.28
EA	rs2931434	T	C	0.00221431	0.0105708	0.760001
EA	rs3007105	T	C	-0.0152647	0.0101296	0.15
EA	rs331966	C	A	0.0173081	0.01032	0.1
EA	rs33500	T	C	-0.00648869	0.0129101	0.64
EA	rs339991	G	A	0.0234998	0.0101067	0.0179999
EA	rs349088	A	C	0.0137513	0.010016	0.18
EA	rs355777	C	G	-0.00795281	0.0101628	0.42
EA	rs3732084	C	T	-0.0144369	0.0102521	0.16
EA	rs3749897	T	C	0.000866695	0.0101301	0.9
EA	rs3754963	T	A	0.0599251	0.0114168	7.39997e-08
EA	rs3764835	A	G	0.00918865	0.0138559	0.43
EA	rs3772882	A	C	-0.0172347	0.0102982	0.0899995
EA	rs3800229	T	G	0.0480843	0.0110788	1.29999e-05
EA	rs3800637	C	T	0.0152437	0.0106296	0.15
EA	rs3807645	A	G	0.00212172	0.0120254	0.79
EA	rs380857	A	C	-0.00994693	0.0157088	0.57
EA	rs3814883	T	C	-0.00164558	0.0100319	0.87
EA	rs38314	A	G	-0.0325357	0.00997869	0.000909997
EA	rs3844598	G	A	-0.0236527	0.00999243	0.021
EA	rs3902951	G	T	-0.0390694	0.0118668	0.000920005
EA	rs3904244	A	T	-0.0169315	0.0144197	0.22
EA	rs391300	C	T	-0.000842961	0.0104234	0.98
EA	rs40067	A	G	0.000730415	0.013296	0.98
EA	rs4012234	G	T	-0.0162054	0.0101661	0.11
EA	rs4072917	A	G	-0.0164406	0.0100337	0.0949992
EA	rs4148155	G	A	-0.0122981	0.0157002	0.4
EA	rs4148866	T	C	-0.0234048	0.0101531	0.0189998
EA	rs4237643	G	T	0.0237988	0.0107923	0.0269998
EA	rs427943	C	A	-0.0207523	0.0101016	0.0379997
EA	rs429343	G	A	-0.000358305	0.0100809	0.9
EA	rs4307239	G	A	0.000108991	0.0100272	0.91
EA	rs4358081	C	A	0.0417178	0.00995203	2.80001e-05
EA	rs4414033	A	G	-0.00593171	0.0103583	0.55
EA	rs4430672	C	T	0.0134002	0.0125256	0.29
EA	rs4482463	A	C	-0.00684593	0.0187407	0.7
EA	rs4516268	A	C	0.0340397	0.0126757	0.00669993
EA	rs4639527	G	A	0.00211063	0.0107768	0.86
EA	rs4653017	T	C	-0.000976804	0.0107235	0.95
EA	rs4660443	T	C	0.0030804	0.0121272	0.81
EA	rs4671328	G	T	0.0113118	0.010079	0.26
EA	rs4731992	G	A	0.0974098	0.0120768	5.79963e-16
EA	rs4757144	A	G	0.0129422	0.0101568	0.21
EA	rs4783830	A	G	0.0156791	0.0108571	0.15
EA	rs4786903	G	A	0.0128767	0.0113431	0.21
EA	rs4800191	C	G	0.000764104	0.0104676	0.95
EA	rs4818225	G	A	-0.0555044	0.0105934	1.40001e-07
EA	rs4820408	G	T	-0.0160404	0.0101916	0.13
EA	rs4858193	C	T	0.0192824	0.0111736	0.0819993
EA	rs4864201	C	T	0.0057542	0.0104581	0.57
EA	rs4880341	T	C	0.0205614	0.0101117	0.04
EA	rs4906908	G	T	0.0108759	0.00999721	0.29
EA	rs491711	C	A	0.0290056	0.0108281	0.01
EA	rs4936175	C	T	-0.00525874	0.0100391	0.54
EA	rs4958568	A	G	-0.066563	0.0111486	2.39999e-09
EA	rs4968656	G	A	-0.0370438	0.0108362	0.000739997
EA	rs4981693	A	G	-0.0659379	0.0119338	2.90001e-08
EA	rs4986044	T	C	0.0232693	0.0100504	0.0239999
EA	rs538579	C	G	-0.0128432	0.0107348	0.19
EA	rs543874	G	A	-0.0119868	0.0123286	0.31
EA	rs559231	T	G	0.00541596	0.010271	0.56
EA	rs577525	C	T	-0.0219106	0.0100634	0.0329997
EA	rs592483	T	C	0.00629039	0.0101422	0.54
EA	rs6011457	A	T	-0.0477305	0.0100131	2.69998e-06
EA	rs6050446	G	A	-0.0312918	0.0283061	0.26
EA	rs6071573	T	C	0.071632	0.0104977	7.50067e-12
EA	rs6235	G	C	-0.0099132	0.0112408	0.37
EA	rs6265	T	C	0.0565241	0.0127518	5.80003e-06
EA	rs6443750	C	T	-0.0375729	0.0126349	0.00219999
EA	rs6448587	C	A	-0.0111171	0.0132219	0.44
EA	rs645040	T	G	-0.00239515	0.0118861	0.89
EA	rs6471941	A	G	-0.00995993	0.0133688	0.5
EA	rs6500208	A	G	0.00205169	0.0123816	0.83
EA	rs6512302	C	G	-0.0262324	0.0114789	0.025
EA	rs6545714	A	G	0.0258972	0.0101775	0.00909997
EA	rs6556301	T	G	-0.00624101	0.0103968	0.54
EA	rs657452	G	A	0.011673	0.0102358	0.24
EA	rs6587552	G	A	0.0295105	0.0118112	0.00899995
EA	rs6591407	A	C	0.0387297	0.0129108	0.00269998
EA	rs6595205	G	C	-0.00594456	0.00999535	0.6
EA	rs663129	A	G	0.0382333	0.0118044	0.00129999
EA	rs6673081	C	T	0.0215967	0.0101025	0.04
EA	rs6692586	G	A	0.0164348	0.0133923	0.23
EA	rs6712	C	G	0.0355763	0.0147613	0.0129999
EA	rs6760772	G	A	-0.0570927	0.0100859	2e-08
EA	rs6764533	A	G	-0.0367353	0.0103939	0.000439997
EA	rs6772756	G	A	-0.0173349	0.0106524	0.13
EA	rs6785245	C	T	-0.0313998	0.0101604	0.0021
EA	rs6789699	C	T	-0.0721689	0.0117983	5.19996e-10
EA	rs6804842	G	A	0.000992735	0.0100982	0.94
EA	rs6815910	A	T	0.0201437	0.0100429	0.0340001
EA	rs6841761	T	G	0.024149	0.0100102	0.015
EA	rs685870	C	T	0.0158903	0.0109287	0.16
EA	rs6935954	G	A	0.107039	0.0113277	1.80011e-21
EA	rs6985109	A	G	0.0180249	0.018883	0.35
EA	rs7024334	G	T	0.018142	0.0120276	0.14
EA	rs7025938	G	C	-0.0288771	0.0107395	0.00710003
EA	rs705217	G	T	0.0264987	0.010345	0.0109999
EA	rs7084454	A	G	-0.0402768	0.0106868	0.000189998
EA	rs709400	G	A	0.0221873	0.0103329	0.032
EA	rs7102454	C	T	-0.0286652	0.0103918	0.00619998
EA	rs7110863	G	A	-0.0578631	0.0102505	4.79999e-08
EA	rs7124681	A	C	0.00954618	0.0101781	0.34
EA	rs7138803	A	G	0.0119041	0.0103315	0.25
EA	rs714393	T	C	0.066636	0.00999207	2.90001e-11
EA	rs7144011	T	G	0.00287057	0.0120504	0.75
EA	rs7148846	G	T	-0.0221587	0.0127285	0.0759994
EA	rs7172627	G	A	-0.0226737	0.0100336	0.021
EA	rs7181498	C	T	0.0325126	0.0104621	0.00269998
EA	rs7196720	C	T	0.00919271	0.0099915	0.36
EA	rs7206608	G	C	-0.0264326	0.010703	0.0189998
EA	rs7222349	A	G	0.0290939	0.010536	0.00629999
EA	rs7236339	A	G	-0.0659168	0.0119923	6.59994e-08
EA	rs7239575	C	T	0.0687952	0.0100016	5.60015e-12
EA	rs7318817	T	C	-0.016362	0.0103202	0.0899995
EA	rs7334078	C	T	0.0465276	0.0110965	2.1e-05
EA	rs7358465	T	C	-0.032611	0.0107256	0.00299999
EA	rs7488867	T	C	-0.00760878	0.0114646	0.48
EA	rs7498665	G	A	-0.0802762	0.0102121	4.70002e-15
EA	rs7535528	A	G	0.00351385	0.0103511	0.67
EA	rs754635	G	C	0.0120929	0.015704	0.46
EA	rs7550711	T	C	0.0286411	0.0313621	0.36
EA	rs7551507	T	C	0.00952171	0.0100366	0.34
EA	rs7557796	C	T	0.010419	0.0104103	0.34
EA	rs756717	A	G	0.00260216	0.0103178	0.760001
EA	rs7575189	A	G	0.0333804	0.010112	0.00109999
EA	rs7599312	A	G	0.0282146	0.0113322	0.015
EA	rs7615297	G	C	-0.0130739	0.0139307	0.36
EA	rs7626079	T	C	0.025939	0.0105249	0.017
EA	rs7637852	G	A	-0.00845877	0.0109092	0.41
EA	rs7683836	A	G	0.00152003	0.0100624	0.85
EA	rs7685048	T	C	0.000363723	0.00999828	0.98
EA	rs768840	A	G	-0.00617729	0.0101513	0.51
EA	rs769449	A	G	0.0199829	0.0150901	0.2
EA	rs7694732	G	A	-0.00765184	0.0100447	0.48
EA	rs7704281	A	G	-0.00711768	0.0255592	0.79
EA	rs7704530	A	G	-0.040952	0.0112716	0.000219999
EA	rs7715256	T	G	-0.00297991	0.0100652	0.780001
EA	rs7730004	T	C	-0.0299939	0.0106747	0.00490004
EA	rs7730898	A	G	-0.0322402	0.0112076	0.00290001
EA	rs7780752	C	T	0.0224487	0.0103701	0.0389996
EA	rs7788008	A	G	0.00912111	0.010053	0.39
EA	rs7826312	C	T	0.000759187	0.0102093	0.93
EA	rs783544	C	A	0.0397426	0.0115455	0.000479999
EA	rs7844647	C	T	-0.0118318	0.0113291	0.29
EA	rs7868984	C	T	0.117128	0.010134	4.00037e-31
EA	rs7869771	C	A	0.0226373	0.0111159	0.0449997
EA	rs7871866	C	G	-0.029495	0.0139103	0.0449997
EA	rs7899106	G	A	0.0288494	0.0229484	0.2
EA	rs7903146	T	C	-0.0204255	0.0109819	0.064
EA	rs7925214	T	C	-0.0110541	0.0100766	0.24
EA	rs7927195	G	A	0.00738481	0.0102571	0.48
EA	rs7970953	A	G	-0.0121348	0.0111187	0.34
EA	rs7983065	T	C	0.00458512	0.0100235	0.66
EA	rs8027205	G	C	0.00857157	0.0103193	0.38
EA	rs8036040	A	C	0.0141766	0.00999797	0.16
EA	rs803679	A	G	0.0912725	0.0122868	1.29987e-13
EA	rs8047395	A	G	0.00536628	0.0100129	0.52
EA	rs8071182	A	G	0.0206248	0.0132845	0.12
EA	rs8090983	G	A	0.00524604	0.0106616	0.56
EA	rs8097672	T	A	-0.0124977	0.0142483	0.38
EA	rs8097783	A	G	0.0251082	0.0192117	0.19
EA	rs8123881	G	A	-0.00900983	0.0148391	0.54
EA	rs8181823	C	A	-0.0356901	0.0117138	0.00219999
EA	rs818524	C	T	-0.0113743	0.010835	0.32
EA	rs8192675	C	T	-0.0305497	0.0109822	0.00549997
EA	rs825688	T	C	-0.00091527	0.0100726	0.92
EA	rs837065	T	C	0.0692074	0.0100169	2.49977e-12
EA	rs845084	A	G	0.00451725	0.0114447	0.649999
EA	rs852056	C	T	0.0142689	0.0116594	0.21
EA	rs865809	G	A	-0.00766569	0.0118702	0.58
EA	rs876605	G	A	0.0217592	0.0113503	0.0589997
EA	rs879394	T	G	-0.0671522	0.0118128	2.59998e-08
EA	rs879620	T	C	-0.00704969	0.0102874	0.5
EA	rs889398	T	C	0.00547435	0.010183	0.64
EA	rs895330	G	C	0.0102717	0.0127138	0.4
EA	rs9294260	A	G	-0.0184251	0.0100492	0.0649995
EA	rs9300422	G	A	0.0375198	0.0106854	0.000359998
EA	rs9304665	A	T	-0.00122659	0.0117891	0.9
EA	rs934224	T	C	-0.0296537	0.0114011	0.01
EA	rs9372625	A	G	0.116257	0.0103037	1.29987e-29
EA	rs9375702	T	C	-0.0202229	0.0108076	0.0560003
EA	rs9408882	A	G	0.00591987	0.0100277	0.57
EA	rs946824	C	T	0.0534227	0.0148125	0.000219999
EA	rs947612	A	G	0.00813515	0.01155	0.49
EA	rs9478671	G	A	-0.0625126	0.0122685	4.90004e-07
EA	rs9522285	A	G	-0.0338543	0.010142	0.000840001
EA	rs9538162	C	T	0.00143506	0.0101217	0.88
EA	rs9547153	G	A	0.0199598	0.0104391	0.0580003
EA	rs9571687	A	C	-0.00064598	0.0106417	0.93
EA	rs962273	C	T	-0.0483867	0.0108644	6.80002e-06
EA	rs9650755	G	A	-0.0358227	0.0113401	0.0016
EA	rs977747	G	T	-0.00088241	0.0101147	0.92
EA	rs9806742	A	G	-0.0137854	0.0149325	0.39
EA	rs9816226	T	A	0.0289694	0.0128514	0.0189998
EA	rs9845966	G	T	0.0110483	0.010004	0.29
EA	rs987237	G	A	-0.013506	0.013003	0.31
EA	rs9926784	C	T	0.00438437	0.0128767	0.73
EA	rs9927848	A	C	-0.0079822	0.0113247	0.46
EA	rs9951619	G	T	0.046577	0.0119035	6.29999e-05
EA	rs998732	G	A	-0.00935665	0.0136152	0.46
EA	rs9989141	T	C	-0.0354427	0.0103772	0.001
BMI	rs10009336	T	C	-0.014	0.0022	2.19999e-10
BMI	rs10066409	T	G	0.005	0.0021	0.017
BMI	rs10132280	A	C	-0.0223	0.0018	5.60015e-35
BMI	rs10182181	G	A	0.0325	0.0016	6.70039e-90
BMI	rs10197031	C	T	0.0166	0.0019	1.9002e-18
BMI	rs10248136	T	C	-0.0097	0.0017	2e-08
BMI	rs10269783	A	G	0.0133	0.0017	1.39991e-15
BMI	rs10408324	T	C	-0.0124	0.0019	9.49948e-11
BMI	rs10478110	C	A	0.01	0.0017	9.59997e-09
BMI	rs1048932	A	C	-0.016	0.0017	3.80014e-22
BMI	rs10492229	T	C	0.0142	0.0019	7.70016e-14
BMI	rs10510419	T	G	-0.0177	0.0023	2.19989e-14
BMI	rs10511592	G	T	0.0045	0.0025	0.0690001
BMI	rs10518019	G	A	-0.0003	0.0017	0.86
BMI	rs1064213	A	G	0.012	0.0017	2.39994e-12
BMI	rs10733051	G	A	-0.0097	0.0016	2.90001e-09
BMI	rs10742752	C	T	0.0124	0.0017	1.10002e-13
BMI	rs10747488	A	C	-0.0123	0.002	1.2e-09
BMI	rs10750215	T	G	0.0108	0.0017	1.29999e-10
BMI	rs1075901	C	T	0.0121	0.0016	1.20005e-13
BMI	rs10768994	C	T	-0.0114	0.0017	6.4003e-12
BMI	rs10832778	G	C	0.0125	0.0017	1.29987e-13
BMI	rs10853981	A	G	0.0022	0.0017	0.2
BMI	rs10854884	A	C	0.0028	0.0018	0.11
BMI	rs10858334	G	C	0.0143	0.0026	2.69998e-08
BMI	rs10867256	T	C	-0.0118	0.0017	8.69961e-12
BMI	rs10871582	T	G	0.0003	0.0018	0.85
BMI	rs10878946	T	C	-0.0141	0.0019	3.59998e-13
BMI	rs10887578	C	G	0.0128	0.0017	1.59993e-13
BMI	rs10914462	G	A	-0.0112	0.0017	1.5e-10
BMI	rs10915840	A	G	-0.0118	0.0019	1.29999e-09
BMI	rs10920678	G	A	-0.0155	0.0016	1.50003e-21
BMI	rs10938397	G	A	0.0324	0.0016	3.40017e-86
BMI	rs10942267	G	A	-0.0156	0.0019	3.90032e-17
BMI	rs10953740	G	A	-0.0153	0.0017	1e-18
BMI	rs10962550	C	G	0.0182	0.0022	6.20012e-16
BMI	rs10968114	C	A	-0.0113	0.0017	6.09958e-11
BMI	rs10971709	T	C	0.0132	0.0021	6.19998e-10
BMI	rs10984756	G	C	0.0174	0.0029	1.09999e-09
BMI	rs11030618	T	C	0.011	0.0017	2.39999e-10
BMI	rs11066188	A	G	-0.012	0.0017	8.10028e-13
BMI	rs11084553	G	A	-0.021	0.0024	1.80011e-18
BMI	rs11118308	G	A	-0.0101	0.0016	4.79999e-10
BMI	rs1112613	A	G	-0.0133	0.0023	3.40001e-09
BMI	rs11138947	T	C	0.0041	0.0019	0.0309999
BMI	rs11165643	T	C	0.0206	0.0017	1.39991e-35
BMI	rs11170468	C	A	-0.0123	0.0019	1.89998e-10
BMI	rs11173522	A	C	0.0128	0.0021	1.09999e-09
BMI	rs11185111	A	G	-0.0129	0.0019	7.70016e-12
BMI	rs11243838	A	G	-0.001	0.0021	0.630001
BMI	rs11251352	G	A	0.0109	0.0018	7.00003e-10
BMI	rs1144387	C	G	0.0098	0.0017	1.6e-08
BMI	rs11496125	T	C	0.0169	0.0017	2.99985e-22
BMI	rs11505821	T	A	0.0311	0.0035	2.70023e-19
BMI	rs11538	G	A	0.0135	0.0023	3.29997e-09
BMI	rs1158805	A	C	-0.0137	0.0018	1.20005e-14
BMI	rs11609659	C	T	-0.0154	0.002	2.19989e-14
BMI	rs11611246	T	G	0.024	0.002	5.00035e-32
BMI	rs11615578	T	C	0.013	0.002	8.10028e-11
BMI	rs11656076	A	G	-0.0142	0.0021	5.60015e-12
BMI	rs11672660	T	C	-0.034	0.0021	1.69981e-60
BMI	rs11693764	C	T	-0.0029	0.0018	0.1
BMI	rs11713193	A	G	0.0239	0.0017	2.39994e-44
BMI	rs11720121	C	T	-0.0048	0.0018	0.00580003
BMI	rs11736228	T	A	-0.0139	0.002	4.10015e-12
BMI	rs11738695	A	C	0.0097	0.0017	2e-08
BMI	rs11739877	T	C	0.0117	0.0018	6.59933e-11
BMI	rs11781699	C	T	0.0132	0.0021	3.09999e-10
BMI	rs1187352	C	T	0.0119	0.0018	6.00067e-11
BMI	rs11880870	G	A	-0.0189	0.0017	1e-28
BMI	rs11889536	G	A	-0.0189	0.0024	6.4003e-15
BMI	rs11908637	A	G	-0.012	0.0021	4.90004e-09
BMI	rs11951673	T	C	-0.0123	0.0017	1.10002e-13
BMI	rs12029988	C	T	-0.0075	0.0017	1.89998e-05
BMI	rs12033257	G	A	-0.0146	0.0018	2.39994e-15
BMI	rs12044597	G	A	0.0143	0.0016	1.69981e-18
BMI	rs12049202	T	C	0.024	0.0022	1e-28
BMI	rs12098284	T	C	0.0178	0.0026	1.80011e-11
BMI	rs12150665	C	T	-0.0162	0.0017	1.59993e-22
BMI	rs1218822	A	G	0.0168	0.0017	1.9002e-22
BMI	rs12204714	T	C	-0.002	0.0018	0.27
BMI	rs12299814	A	C	-0.0157	0.002	5.19996e-15
BMI	rs12328930	C	T	0.0098	0.0017	1.79999e-08
BMI	rs12334877	A	G	-0.0144	0.0022	7.70016e-11
BMI	rs12364470	G	T	0.0178	0.0022	1.10002e-15
BMI	rs12369179	T	C	-0.0359	0.0031	2.49977e-31
BMI	rs12416812	A	G	0.0111	0.0016	6.09958e-12
BMI	rs1241986	A	G	-0.0139	0.0024	1.09999e-08
BMI	rs12422552	C	G	-0.0134	0.002	1.59993e-11
BMI	rs12429545	A	G	0.0316	0.0025	9.60064e-38
BMI	rs12448257	A	G	0.0184	0.002	8.10028e-20
BMI	rs12564992	G	A	0.0196	0.0026	5.30029e-14
BMI	rs12593036	G	A	-0.0154	0.0019	3.80014e-16
BMI	rs12602912	T	C	0.0176	0.0021	9.8992e-18
BMI	rs1260326	C	T	0.0105	0.0017	3.89996e-10
BMI	rs1266874	G	A	0.014	0.0018	9.79941e-15
BMI	rs12675063	T	A	0.0156	0.0026	1.29999e-09
BMI	rs1268065	A	G	-0.0102	0.0017	1e-09
BMI	rs12680842	G	A	-0.0133	0.0018	4.40048e-14
BMI	rs12714702	G	A	0.0184	0.0024	7.39946e-15
BMI	rs12718572	T	C	-0.0117	0.0018	2.99985e-11
BMI	rs12762034	C	T	0.024	0.0032	7.29962e-14
BMI	rs12779328	T	C	0.0105	0.0019	4.49997e-08
BMI	rs1285997	G	C	0.0142	0.0019	1.20005e-13
BMI	rs12888545	G	A	0.0136	0.002	9.09913e-12
BMI	rs12888955	A	G	-0.0178	0.0018	1.39991e-22
BMI	rs12905439	G	C	-0.0118	0.0018	1.40001e-10
BMI	rs12933482	G	A	0.0186	0.0028	4.90004e-11
BMI	rs12936083	G	A	0.0139	0.0019	4.10015e-13
BMI	rs12939549	G	A	-0.018	0.0016	2.70023e-28
BMI	rs1296328	C	A	-0.0179	0.0018	4.90004e-24
BMI	rs12967855	G	A	0.0027	0.0019	0.14
BMI	rs12981256	A	G	0.0142	0.0018	1.10002e-15
BMI	rs13021737	G	A	0.0574	0.0021	7.49894e-157
BMI	rs13047416	G	C	-0.0154	0.0018	2.19989e-17
BMI	rs13069244	A	G	0.0187	0.0032	2.99999e-09
BMI	rs13107325	T	C	0.047	0.0032	1.10002e-47
BMI	rs13110266	A	G	-0.0117	0.0017	1.9002e-12
BMI	rs13147390	C	T	0.0103	0.0018	1e-08
BMI	rs13174863	G	A	0.0192	0.0023	2.90001e-16
BMI	rs13184896	T	G	-0.0133	0.0016	3.29989e-16
BMI	rs13191362	G	A	-0.0236	0.0025	5.90065e-21
BMI	rs1320903	A	G	0.0216	0.0018	9.20026e-32
BMI	rs1321432	C	A	0.0201	0.0018	3.50026e-29
BMI	rs13240600	G	A	-0.0204	0.0024	3.50026e-17
BMI	rs13250058	T	G	0.0112	0.0018	2.90001e-10
BMI	rs13263601	C	A	0.0154	0.0018	2.19989e-17
BMI	rs1327259	G	A	-0.0155	0.0018	1.69981e-18
BMI	rs13287131	C	T	0.0123	0.002	6.80002e-10
BMI	rs1330052	G	C	0.0132	0.0018	1.50003e-13
BMI	rs13329567	T	C	-0.0293	0.002	1e-50
BMI	rs1334297	A	G	-0.0106	0.002	5.89997e-08
BMI	rs13409451	G	A	-0.0037	0.0018	0.0379997
BMI	rs1363862	A	G	0.0019	0.002	0.33
BMI	rs1371108	A	C	0.0119	0.0018	8.99912e-11
BMI	rs138289	T	A	-0.0103	0.0017	3.29997e-09
BMI	rs1391438	C	T	-0.0003	0.0018	0.88
BMI	rs1409818	T	C	0.0201	0.0029	2.49977e-12
BMI	rs1412235	C	G	0.0246	0.0017	6.00067e-45
BMI	rs1421334	C	A	-0.0125	0.0018	1e-12
BMI	rs1431659	G	A	-0.0196	0.0019	6.00067e-24
BMI	rs1452075	T	C	0.0141	0.0018	1.29987e-14
BMI	rs1454687	G	C	-0.0202	0.0017	5.19996e-32
BMI	rs1455350	A	T	-0.0005	0.0017	0.780001
BMI	rs1465900	C	A	-0.0125	0.002	4.79999e-10
BMI	rs1472169	T	C	-0.0139	0.0018	2.80027e-15
BMI	rs1477199	G	A	0.0228	0.0024	9.3994e-22
BMI	rs1492767	T	C	0.0094	0.0016	1e-08
BMI	rs1503526	C	T	0.014	0.0017	5.50047e-17
BMI	rs1522569	G	T	-0.0164	0.0022	2.90001e-13
BMI	rs1528435	T	C	0.0164	0.0017	9.09913e-23
BMI	rs1624134	C	G	0.0101	0.0018	1.09999e-08
BMI	rs1656377	C	T	0.0099	0.0017	1.6e-08
BMI	rs1681740	C	A	-0.0115	0.0018	1.09999e-10
BMI	rs16849710	G	A	-0.0116	0.0018	6.00067e-11
BMI	rs16851483	T	G	0.0369	0.0035	3.19963e-26
BMI	rs16871902	A	G	0.0125	0.0017	4.60045e-13
BMI	rs16903285	C	T	0.0331	0.0026	7.59976e-38
BMI	rs16953563	A	G	-0.0134	0.002	1.50003e-11
BMI	rs17033117	T	C	0.0137	0.0022	8.9e-10
BMI	rs17113297	T	C	0.0166	0.0021	2.09991e-15
BMI	rs17119937	C	T	0.0212	0.0036	5.60003e-09
BMI	rs17207196	T	C	-0.0221	0.0018	2.09991e-35
BMI	rs17238110	G	A	-0.0353	0.005	1.99986e-12
BMI	rs17399237	C	T	-0.0129	0.0017	6.70039e-14
BMI	rs17405819	C	T	-0.0215	0.0018	4.30031e-33
BMI	rs17425707	C	T	0.0167	0.0028	4.39997e-09
BMI	rs17446257	A	G	0.0153	0.0026	2.90001e-09
BMI	rs17513613	C	T	0.0186	0.0018	3.59998e-26
BMI	rs175165	G	T	-0.0103	0.0018	5.19996e-09
BMI	rs17535749	A	G	0.015	0.0027	2.5e-08
BMI	rs17551974	A	C	-0.0141	0.0022	1.89998e-10
BMI	rs17563464	A	C	0.0027	0.0022	0.23
BMI	rs17636031	C	T	0.016	0.0019	1.20005e-17
BMI	rs17663412	A	C	0.0157	0.0027	6.1e-09
BMI	rs17710386	C	T	0.0126	0.0018	1e-12
BMI	rs17724992	G	A	-0.0183	0.0019	1e-22
BMI	rs17806379	T	C	-0.0258	0.0022	1.50003e-30
BMI	rs1784460	A	T	0.0132	0.0018	8.99912e-14
BMI	rs1830074	C	T	0.0115	0.0019	1.40001e-09
BMI	rs1863652	A	G	-0.0115	0.0018	1.40001e-10
BMI	rs1884389	T	C	-0.0103	0.0017	4e-09
BMI	rs1891216	G	T	0.0107	0.0018	2.39999e-09
BMI	rs1896767	A	G	-0.0109	0.0017	2.39999e-10
BMI	rs1927790	C	T	0.0148	0.0016	1.80011e-19
BMI	rs1928295	C	T	-0.0141	0.0016	5.40008e-18
BMI	rs1948080	G	T	-0.0137	0.0018	1.10002e-14
BMI	rs1982441	T	G	0.0175	0.0026	7.00003e-12
BMI	rs1982725	T	C	0.0097	0.0017	3.29997e-08
BMI	rs1993709	G	A	0.0331	0.0021	1.9002e-57
BMI	rs2007231	T	C	-0.0104	0.0018	5.19996e-09
BMI	rs200810	C	T	-0.0136	0.0017	5.50047e-16
BMI	rs2009416	T	C	-0.0121	0.0018	1.10002e-11
BMI	rs2051559	C	T	0.0176	0.0026	5.00035e-12
BMI	rs2065418	G	T	-0.0166	0.0018	3.59998e-20
BMI	rs208015	C	T	-0.0356	0.0034	1.39991e-25
BMI	rs2124499	C	G	-0.0123	0.0017	3.40017e-13
BMI	rs2143253	A	G	-0.0188	0.0026	1.10002e-12
BMI	rs215634	G	A	-0.0152	0.0018	2.60016e-17
BMI	rs2162524	C	T	0.0155	0.0018	4.10015e-17
BMI	rs2163188	C	G	0.0131	0.0017	1.99986e-14
BMI	rs2174307	C	G	0.0121	0.0017	4.90004e-12
BMI	rs2174752	T	G	-0.0004	0.0017	0.82
BMI	rs217671	G	A	0.0144	0.0019	1.29987e-13
BMI	rs2228213	A	G	-0.0139	0.0017	4.60045e-16
BMI	rs2235564	T	C	0.0131	0.0018	3.69999e-13
BMI	rs2246012	C	T	0.0158	0.0022	3.10027e-13
BMI	rs2284746	G	C	-0.0104	0.0017	1.40001e-09
BMI	rs2285178	C	T	0.0112	0.0019	9.40005e-09
BMI	rs2306537	G	A	0.0133	0.0019	8.69961e-13
BMI	rs2307111	C	T	-0.0265	0.0016	1.59993e-58
BMI	rs2309812	T	C	-0.0114	0.0018	9.60064e-11
BMI	rs2317299	C	T	-0.0106	0.0017	1.29999e-09
BMI	rs2325036	C	A	-0.0181	0.0017	3.59998e-27
BMI	rs2357760	A	G	0.0145	0.0017	6.79986e-17
BMI	rs2361988	C	T	-0.0155	0.002	5.19996e-15
BMI	rs2365389	T	C	-0.0174	0.0017	1.29987e-25
BMI	rs2423668	C	T	-0.0105	0.0019	2.80001e-08
BMI	rs2425840	C	A	0.0119	0.0018	1.59993e-11
BMI	rs2429150	C	A	0.0111	0.0018	2.69998e-10
BMI	rs2479958	G	A	-0.0154	0.0018	1.50003e-17
BMI	rs2481665	C	T	-0.0161	0.0016	7.19946e-23
BMI	rs2543132	C	G	0.0146	0.0022	5.00035e-11
BMI	rs2600226	T	C	-0.0116	0.0019	3.69999e-10
BMI	rs2605603	A	G	-0.0103	0.0016	2.5e-10
BMI	rs2608703	A	C	0.0142	0.0017	1.9002e-16
BMI	rs2643452	A	T	0.0136	0.0017	4.70002e-15
BMI	rs2693826	A	G	-0.0137	0.0017	1.99986e-15
BMI	rs2694047	G	A	0.0188	0.002	3.90032e-21
BMI	rs2706762	T	C	-0.0058	0.0024	0.0179999
BMI	rs273504	G	A	0.0153	0.0018	4.40048e-18
BMI	rs2744974	T	C	0.0249	0.0018	1.39991e-45
BMI	rs2791653	G	A	-0.0141	0.0019	1.29987e-13
BMI	rs2820311	G	A	0.0235	0.0018	4.10015e-38
BMI	rs2832283	A	G	0.0115	0.002	5.80003e-09
BMI	rs2836964	C	T	-0.011	0.0018	1.29999e-09
BMI	rs2868975	A	G	-0.0143	0.0023	2.19999e-10
BMI	rs287104	A	G	0.0115	0.0017	4.40048e-11
BMI	rs2875762	C	G	0.0139	0.002	1.20005e-11
BMI	rs2907948	A	G	-0.0141	0.0019	1.29987e-13
BMI	rs2931434	T	C	-0.0104	0.0018	1.40001e-08
BMI	rs3007105	T	C	0.0142	0.0017	1.10002e-17
BMI	rs331966	C	A	0.0112	0.0018	3.2e-10
BMI	rs33500	T	C	-0.0167	0.0022	4.30031e-14
BMI	rs339991	G	A	0.0124	0.0018	1.20005e-12
BMI	rs349088	A	C	-0.0128	0.0017	1.80011e-13
BMI	rs355777	C	G	0.0153	0.0017	1.39991e-18
BMI	rs3732084	C	T	0.0107	0.0018	1.09999e-09
BMI	rs3749897	T	C	0.0122	0.0018	8.4004e-12
BMI	rs3754963	T	A	-0.0123	0.002	3.29997e-10
BMI	rs3764835	A	G	-0.0141	0.0024	3.09999e-09
BMI	rs3772882	A	C	0.0127	0.0018	6.59933e-13
BMI	rs3800229	T	G	0.0175	0.0018	1.39991e-22
BMI	rs3800637	C	T	0.0115	0.0018	5.1e-10
BMI	rs3807645	A	G	-0.0166	0.0021	2.39994e-15
BMI	rs380857	A	C	-0.0151	0.0027	3.59998e-08
BMI	rs3814883	T	C	0.0232	0.0017	1.10002e-40
BMI	rs38314	A	G	-0.012	0.0017	4.70002e-12
BMI	rs3844598	G	A	0.0095	0.0017	3.79997e-08
BMI	rs3902951	G	T	0.0134	0.002	7.00003e-12
BMI	rs3904244	A	T	0.0155	0.0025	4.30002e-10
BMI	rs391300	C	T	-0.0119	0.0017	3.10027e-12
BMI	rs40067	A	G	-0.0266	0.0023	7.10068e-30
BMI	rs4012234	G	T	0.0141	0.0018	9.8992e-16
BMI	rs4072917	A	G	0.0115	0.0018	6.89922e-11
BMI	rs4148155	G	A	-0.0188	0.0026	5.00035e-13
BMI	rs4148866	T	C	0.0098	0.0018	4e-08
BMI	rs4237643	G	T	-0.0223	0.0019	4.30031e-33
BMI	rs427943	C	A	0.017	0.0017	7.29962e-23
BMI	rs429343	G	A	-0.015	0.0017	6.79986e-18
BMI	rs4307239	G	A	0.0115	0.0017	3.90032e-11
BMI	rs4358081	C	A	0.0097	0.0017	1.5e-08
BMI	rs4414033	A	G	0.0129	0.0018	1.39991e-12
BMI	rs4430672	C	T	-0.0127	0.0022	3.89996e-09
BMI	rs4482463	A	C	-0.0331	0.0033	2.80027e-23
BMI	rs4516268	A	C	-0.0217	0.0021	5.19996e-25
BMI	rs4639527	G	A	0.0172	0.0019	3.29989e-20
BMI	rs4653017	T	C	0.0122	0.0018	4.49987e-11
BMI	rs4660443	T	C	0.0164	0.0021	6.79986e-15
BMI	rs4671328	G	T	-0.0219	0.0017	2.19989e-36
BMI	rs4731992	G	A	-0.0044	0.0021	0.0350002
BMI	rs4757144	A	G	0.0169	0.0018	5.60015e-22
BMI	rs4783830	A	G	-0.0105	0.0019	2.39999e-08
BMI	rs4786903	G	A	0.0125	0.002	3.50002e-10
BMI	rs4800191	C	G	0.0103	0.0017	2.5e-09
BMI	rs4818225	G	A	0.0117	0.0018	2.30001e-10
BMI	rs4820408	G	T	-0.0151	0.0017	2.09991e-19
BMI	rs4858193	C	T	-0.0129	0.0019	1.59993e-11
BMI	rs4864201	C	T	-0.0141	0.0017	1.50003e-16
BMI	rs4880341	T	C	-0.0118	0.0017	1.10002e-11
BMI	rs4906908	G	T	0.0103	0.0017	2.5e-09
BMI	rs491711	C	A	-0.0115	0.0019	1.09999e-09
BMI	rs4936175	C	T	0.0122	0.0017	1.39991e-12
BMI	rs4958568	A	G	-0.008	0.0019	3.2e-05
BMI	rs4968656	G	A	0.0116	0.0019	8.19993e-10
BMI	rs4981693	A	G	0.0206	0.002	6.90081e-24
BMI	rs4986044	T	C	-0.0164	0.0016	3.29989e-23
BMI	rs538579	C	G	0.0137	0.0019	1.29987e-13
BMI	rs543874	G	A	0.0475	0.002	1.1995e-122
BMI	rs559231	T	G	0.0135	0.0018	2.39994e-14
BMI	rs577525	C	T	0.0166	0.0017	9.70063e-22
BMI	rs592483	T	C	-0.0147	0.0017	1.99986e-18
BMI	rs6011457	A	T	-0.0116	0.0017	2.70023e-11
BMI	rs6050446	G	A	0.0343	0.0047	4.40048e-13
BMI	rs6071573	T	C	0.007	0.0018	0.00012
BMI	rs6235	G	C	0.0175	0.0019	1.50003e-19
BMI	rs6265	T	C	-0.0412	0.0021	1e-86
BMI	rs6443750	C	T	0.0148	0.0021	3.19963e-12
BMI	rs6448587	C	A	-0.0167	0.0023	2.29985e-13
BMI	rs645040	T	G	0.0171	0.002	2.49977e-18
BMI	rs6471941	A	G	0.0156	0.0021	3.10027e-13
BMI	rs6500208	A	G	0.014	0.002	4.10015e-12
BMI	rs6512302	C	G	0.0142	0.002	2.09991e-12
BMI	rs6545714	A	G	-0.0191	0.0017	9.09913e-31
BMI	rs6556301	T	G	-0.0111	0.0018	4.09996e-10
BMI	rs657452	G	A	-0.0188	0.0017	7.19946e-29
BMI	rs6587552	G	A	-0.0173	0.002	1.59993e-17
BMI	rs6591407	A	C	-0.0118	0.0021	1.89998e-08
BMI	rs6595205	G	C	-0.0114	0.0016	1.99986e-12
BMI	rs663129	A	G	0.0545	0.0019	1.59956e-178
BMI	rs6673081	C	T	-0.01	0.0018	1.79999e-08
BMI	rs6692586	G	A	-0.0192	0.0023	1.10002e-16
BMI	rs6712	C	G	0.0138	0.0025	4.39997e-08
BMI	rs6760772	G	A	0.0001	0.0017	0.95
BMI	rs6764533	A	G	0.0116	0.0018	1.40001e-10
BMI	rs6772756	G	A	-0.0104	0.0019	4e-08
BMI	rs6785245	C	T	0.0132	0.0017	4.00037e-14
BMI	rs6789699	C	T	0.0072	0.0021	0.000449997
BMI	rs6804842	G	A	0.0156	0.0017	3.59998e-21
BMI	rs6815910	A	T	-0.0128	0.0017	1.39991e-13
BMI	rs6841761	T	G	-0.0131	0.0016	6.4003e-16
BMI	rs685870	C	T	0.012	0.0019	2.39999e-10
BMI	rs6935954	G	A	-0.0009	0.0016	0.6
BMI	rs6985109	A	G	-0.0177	0.0017	1.50003e-26
BMI	rs7024334	G	T	-0.0138	0.002	3.10027e-12
BMI	rs7025938	G	C	0.0166	0.0019	3.69999e-19
BMI	rs705217	G	T	-0.0102	0.0018	9.29994e-09
BMI	rs7084454	A	G	0.0193	0.0019	4.00037e-25
BMI	rs709400	G	A	-0.015	0.0017	4.60045e-19
BMI	rs7102454	C	T	0.0158	0.0018	2.39994e-18
BMI	rs7110863	G	A	-0.0078	0.0018	9.49992e-06
BMI	rs7124681	A	C	0.0263	0.0016	3.19963e-58
BMI	rs7138803	A	G	0.03	0.0017	2.29985e-71
BMI	rs714393	T	C	-0.0039	0.0017	0.0230001
BMI	rs7144011	T	G	0.0282	0.002	5.19996e-47
BMI	rs7148846	G	T	0.0124	0.0022	2.19999e-08
BMI	rs7172627	G	A	0.0117	0.0017	1.10002e-11
BMI	rs7181498	C	T	-0.0163	0.0018	1e-19
BMI	rs7196720	C	T	-0.0129	0.0017	7.29962e-14
BMI	rs7206608	G	C	0.0132	0.0019	1.29987e-12
BMI	rs7222349	A	G	0.0115	0.0018	3.29997e-10
BMI	rs7236339	A	G	0.0063	0.0021	0.00259998
BMI	rs7239575	C	T	-0.0202	0.0017	7.39946e-32
BMI	rs7318817	T	C	-0.0155	0.0018	2.70023e-18
BMI	rs7334078	C	T	-0.0121	0.0019	2.19999e-10
BMI	rs7358465	T	C	0.0103	0.0019	2.99999e-08
BMI	rs7488867	T	C	-0.0204	0.002	8.4004e-24
BMI	rs7498665	G	A	0.0271	0.0017	5.60015e-60
BMI	rs7535528	A	G	-0.0152	0.0018	1.39991e-16
BMI	rs754635	G	C	0.0198	0.0027	2.19989e-13
BMI	rs7550711	T	C	0.0649	0.005	3.19963e-38
BMI	rs7551507	T	C	-0.0184	0.0016	9.30037e-30
BMI	rs7557796	C	T	-0.016	0.0018	2.29985e-19
BMI	rs756717	A	G	-0.0148	0.0017	5.40008e-18
BMI	rs7575189	A	G	-0.006	0.0017	0.000599998
BMI	rs7599312	A	G	-0.0186	0.0019	6.90081e-24
BMI	rs7615297	G	C	-0.0149	0.0024	5.69994e-10
BMI	rs7626079	T	C	0.011	0.0018	1.6e-09
BMI	rs7637852	G	A	-0.0139	0.0019	1.69981e-13
BMI	rs7683836	A	G	-0.0114	0.0017	6.29941e-11
BMI	rs7685048	T	C	-0.0101	0.0017	4.09996e-09
BMI	rs768840	A	G	0.0114	0.0018	2e-10
BMI	rs769449	A	G	-0.0254	0.0027	2.29985e-20
BMI	rs7694732	G	A	-0.0099	0.0017	8.70001e-09
BMI	rs7704281	A	G	0.0271	0.0041	6.4998e-11
BMI	rs7704530	A	G	0.0002	0.0019	0.93
BMI	rs7715256	T	G	-0.0166	0.0016	2.19989e-24
BMI	rs7730004	T	C	0.0148	0.0018	9.09913e-16
BMI	rs7730898	A	G	0.0168	0.0018	4.49987e-20
BMI	rs7780752	C	T	0.0139	0.0018	1e-14
BMI	rs7788008	A	G	-0.0157	0.0017	1.10002e-19
BMI	rs7826312	C	T	0.0104	0.0017	4.90004e-10
BMI	rs783544	C	A	0.0008	0.002	0.68
BMI	rs7844647	C	T	-0.0123	0.0018	2.80027e-11
BMI	rs7868984	C	T	0.0122	0.002	8.50002e-10
BMI	rs7869771	C	A	-0.014	0.0019	4.90004e-13
BMI	rs7871866	C	G	0.0187	0.0024	2.29985e-14
BMI	rs7899106	G	A	0.0331	0.0037	1e-18
BMI	rs7903146	T	C	-0.0181	0.0018	1.29987e-23
BMI	rs7925214	T	C	0.0147	0.0018	4.40048e-17
BMI	rs7927195	G	A	-0.0004	0.0018	0.83
BMI	rs7970953	A	G	0.0135	0.0018	9.79941e-14
BMI	rs7983065	T	C	-0.0148	0.0017	8.9002e-18
BMI	rs8027205	G	C	-0.0108	0.0018	1.40001e-09
BMI	rs8036040	A	C	0.0109	0.0017	2.69998e-10
BMI	rs803679	A	G	-0.0044	0.0021	0.0359998
BMI	rs8047395	A	G	0.0642	0.0017	0
BMI	rs8071182	A	G	0.0133	0.0022	2.1e-09
BMI	rs8090983	G	A	0.0118	0.0018	2e-10
BMI	rs8097672	T	A	0.02	0.0025	8.4004e-16
BMI	rs8097783	A	G	-0.0389	0.0031	7.19946e-36
BMI	rs8123881	G	A	0.0196	0.0024	4.40048e-16
BMI	rs8181823	C	A	0.0127	0.002	4.09996e-10
BMI	rs818524	C	T	0.0106	0.0019	3.40001e-08
BMI	rs8192675	C	T	0.0152	0.0018	1.39991e-17
BMI	rs825688	T	C	-0.0095	0.0017	4.70002e-08
BMI	rs837065	T	C	-0.002	0.0016	0.23
BMI	rs845084	A	G	0.014	0.002	1.29987e-12
BMI	rs852056	C	T	-0.0128	0.002	1.79999e-10
BMI	rs865809	G	A	-0.0127	0.002	5.39995e-10
BMI	rs876605	G	A	-0.0108	0.002	3.40001e-08
BMI	rs879394	T	G	-0.0008	0.002	0.69
BMI	rs879620	T	C	0.0231	0.0018	5.30029e-38
BMI	rs889398	T	C	-0.0196	0.0016	1.29987e-32
BMI	rs895330	G	C	-0.0201	0.0023	5.50047e-19
BMI	rs9294260	A	G	0.0147	0.0016	1.80011e-19
BMI	rs9300422	G	A	-0.0103	0.0018	4e-09
BMI	rs9304665	A	T	0.0229	0.002	2.90001e-29
BMI	rs934224	T	C	0.0107	0.002	4.70002e-08
BMI	rs9372625	A	G	-0.0142	0.0018	9.70063e-16
BMI	rs9375702	T	C	-0.0115	0.0019	7.90005e-10
BMI	rs9408882	A	G	-0.0093	0.0016	1.29999e-08
BMI	rs946824	C	T	-0.0206	0.0026	1.10002e-15
BMI	rs947612	A	G	-0.0116	0.002	5.60003e-09
BMI	rs9478671	G	A	0.012	0.0021	1.7e-08
BMI	rs9522285	A	G	0.0127	0.0017	2.49977e-13
BMI	rs9538162	C	T	-0.0156	0.0018	4.79954e-19
BMI	rs9547153	G	A	0.0098	0.0017	8.70001e-09
BMI	rs9571687	A	C	-0.0129	0.0018	2.80027e-12
BMI	rs962273	C	T	0.0137	0.0019	2.60016e-13
BMI	rs9650755	G	A	0.0154	0.002	2.80027e-15
BMI	rs977747	G	T	-0.0169	0.0017	1.29987e-24
BMI	rs9806742	A	G	0.0208	0.0026	1.39991e-15
BMI	rs9816226	T	A	0.0323	0.0021	1.59993e-52
BMI	rs9845966	G	T	-0.0105	0.0017	2.5e-10
BMI	rs987237	G	A	0.0409	0.0021	9.30037e-84
BMI	rs9926784	C	T	-0.0258	0.0021	9.8992e-35
BMI	rs9927848	A	C	-0.0122	0.002	6.4e-10
BMI	rs9951619	G	T	0.0156	0.002	1.39991e-15
BMI	rs998732	G	A	-0.0171	0.0022	1.99986e-14
BMI	rs9989141	T	C	0.0162	0.0017	3.59998e-21

## Sheet: Table S10
Table S10. Genetic information of SNPs associated with AAM,EA and BMI in MVMR.
exposure	SNP	EA	OA	Beta	SE	P
AAM	rs10009336	T	C	0.0242624	0.0059704	3.50002e-05
AAM	rs10066409	T	G	0.00446525	0.00525915	0.33
AAM	rs10132280	A	C	0.00493835	0.00482715	0.16
AAM	rs10169594	C	T	-0.00395553	0.00456361	0.450001
AAM	rs10182181	G	A	-0.0244377	0.00438269	2.99999e-09
AAM	rs10192119	G	T	-0.0227061	0.00600697	0.000619998
AAM	rs10247983	A	G	0.00663069	0.00831167	0.4
AAM	rs10248136	T	C	0.00774643	0.00440629	0.0870001
AAM	rs10408324	T	C	0.00857349	0.00487741	0.0729995
AAM	rs10492229	T	C	-0.0194735	0.00518814	0.000299999
AAM	rs10510419	T	G	-0.00673643	0.00618056	0.3
AAM	rs10518019	G	A	-0.00525623	0.00439167	0.24
AAM	rs10518694	A	C	-0.00819707	0.00627159	0.2
AAM	rs10519445	A	G	-0.0258104	0.00443325	2.69998e-08
AAM	rs10742752	C	T	-0.0225236	0.00450817	7.10003e-07
AAM	rs10747488	A	C	-0.0183392	0.00521262	0.00016
AAM	rs10750215	T	G	0.00163243	0.0045337	0.66
AAM	rs1075901	C	T	-0.016587	0.00443814	7.00003e-05
AAM	rs10768994	C	T	0.00187053	0.00443708	0.74
AAM	rs10795422	G	A	0.0016981	0.00475593	0.9
AAM	rs10817190	A	G	-0.0412902	0.00698862	1.09999e-09
AAM	rs10854884	A	C	0.00488994	0.00445139	0.28
AAM	rs10858334	G	C	-0.0118925	0.00630928	0.0439997
AAM	rs10878946	T	C	-0.00354709	0.00493474	0.37
AAM	rs10887578	C	G	-0.0187191	0.00442423	5.1e-06
AAM	rs10908948	A	G	-0.0245063	0.00443741	5.99998e-09
AAM	rs10914462	G	A	0.00143385	0.004431	0.83
AAM	rs10915840	A	G	-0.0156877	0.00492503	0.00129999
AAM	rs10920678	G	A	0.00938865	0.00441615	0.0140001
AAM	rs10938397	G	A	-0.0428201	0.00443926	1.20005e-22
AAM	rs10942267	G	A	0.0143174	0.00471596	0.00340001
AAM	rs10953740	G	A	0.00240848	0.00441515	0.6
AAM	rs10962550	C	G	-0.00545746	0.00569884	0.33
AAM	rs10968114	C	A	-0.00163847	0.00441609	0.77
AAM	rs10971709	T	C	-0.00207333	0.00540068	0.58
AAM	rs10978430	T	C	-0.102611	0.00473535	1.59956e-105
AAM	rs11030618	T	C	-0.0145062	0.00443355	0.004
AAM	rs11066188	A	G	0.00545195	0.0044726	0.27
AAM	rs11084553	G	A	-0.0294994	0.00609883	2e-06
AAM	rs11105839	A	T	0.00410604	0.00458099	0.35
AAM	rs11115176	C	T	-0.00488925	0.00516752	0.27
AAM	rs11118308	G	A	0.00134228	0.00440165	0.81
AAM	rs1112613	A	G	0.00576105	0.00572885	0.32
AAM	rs11150911	C	A	0.00629633	0.00494193	0.23
AAM	rs11165643	T	C	0.00742736	0.00444676	0.0389996
AAM	rs11170468	C	A	0.0159344	0.00520697	0.0012
AAM	rs11173522	A	C	0.00120223	0.00536013	0.83
AAM	rs11185111	A	G	-0.00760388	0.00483164	0.19
AAM	rs11496125	T	C	-0.0104796	0.00447314	0.032
AAM	rs11505821	T	A	-0.00225434	0.0088968	0.96
AAM	rs11556924	T	C	0.0270396	0.00450789	2.39999e-09
AAM	rs11605776	A	C	-0.0558708	0.00484852	1.50003e-31
AAM	rs11609659	C	T	0.00297002	0.0051467	0.58
AAM	rs11611246	T	G	-0.020205	0.00537089	0.000189998
AAM	rs11615578	T	C	0.00764371	0.00505249	0.24
AAM	rs11656076	A	G	0.00749423	0.00526526	0.16
AAM	rs11672660	T	C	0.014712	0.00555125	0.017
AAM	rs11693764	C	T	0.00581782	0.00447157	0.31
AAM	rs11713193	A	G	0.0278974	0.00438806	3.40017e-11
AAM	rs11720121	C	T	-0.000349501	0.00447147	0.97
AAM	rs11736228	T	A	0.00845912	0.00506916	0.0719996
AAM	rs11738611	A	C	0.0316112	0.00535252	1.89998e-09
AAM	rs11738695	A	C	0.00221927	0.0044545	0.84
AAM	rs11739877	T	C	0.00313794	0.00452156	0.56
AAM	rs11880870	G	A	0.0260884	0.00439937	8.40001e-10
AAM	rs11889536	G	A	0.0112058	0.00608522	0.0659994
AAM	rs11908637	A	G	-0.00496059	0.00520265	0.36
AAM	rs11951673	T	C	0.0152672	0.00448223	0.00064
AAM	rs12029988	C	T	0.00797336	0.00442139	0.13
AAM	rs12033257	G	A	-0.000497325	0.00453784	1
AAM	rs12044597	G	A	-0.000280582	0.00438606	0.92
AAM	rs12049202	T	C	-0.00415132	0.0054801	0.37
AAM	rs1207792	G	C	-0.0366553	0.00689445	2.5e-08
AAM	rs12098284	T	C	-0.00769908	0.00666763	0.22
AAM	rs12150665	C	T	0.0121499	0.00446677	0.0109999
AAM	rs1218822	A	G	-0.0188696	0.00465249	4.09996e-05
AAM	rs12299814	A	C	0.011903	0.00511026	0.02
AAM	rs12334877	A	G	0.00332339	0.00556243	0.48
AAM	rs12364470	G	T	-0.0257015	0.00592408	1e-05
AAM	rs12369179	T	C	0.000435258	0.00765812	0.84
AAM	rs12416812	A	G	-0.00942136	0.00438758	0.0259998
AAM	rs1241986	A	G	0.000244117	0.00617246	0.98
AAM	rs12422552	C	G	-0.00400701	0.00497691	0.450001
AAM	rs12429545	A	G	-0.0233707	0.0066179	0.000490004
AAM	rs12448257	A	G	-0.0289306	0.00537715	2.1e-08
AAM	rs12550650	T	C	0.0405256	0.00442664	8.99912e-21
AAM	rs12602912	T	C	-0.0062357	0.0055433	0.31
AAM	rs1260326	C	T	-0.00986779	0.00446928	0.02
AAM	rs12603280	A	G	-0.0359176	0.00515458	4.30031e-13
AAM	rs12607903	T	C	-0.0526797	0.00491904	7.50067e-28
AAM	rs12680842	G	A	0.00180224	0.00472045	0.74
AAM	rs12718572	T	C	0.0187268	0.00448786	0.00012
AAM	rs12762034	C	T	-0.00505028	0.00823916	0.5
AAM	rs12779328	T	C	-0.00413061	0.00486978	0.49
AAM	rs12888545	G	A	-0.0126855	0.0050785	0.00690001
AAM	rs12888955	A	G	0.00696107	0.00463337	0.11
AAM	rs12914489	A	G	-0.00556578	0.00713457	0.44
AAM	rs12922346	C	G	-0.00906531	0.00500187	0.0739997
AAM	rs12933482	G	A	0.00366708	0.00718641	0.6
AAM	rs12936083	G	A	-0.00914749	0.00472914	0.0479999
AAM	rs12939549	G	A	0.0171315	0.00442931	5.1e-05
AAM	rs1296328	C	A	0.00482901	0.0044414	0.25
AAM	rs12967855	G	A	-0.00292133	0.00469061	0.35
AAM	rs13021737	G	A	-0.0740795	0.00579534	2.09991e-36
AAM	rs13069244	A	G	-0.0256262	0.00835342	0.00179999
AAM	rs13107325	T	C	-0.00833283	0.00838865	0.34
AAM	rs13110266	A	G	0.0106885	0.00445716	0.0230001
AAM	rs13147390	C	T	0.00294381	0.00456732	0.5
AAM	rs13179411	T	G	0.074859	0.00613024	7.50067e-35
AAM	rs13184896	T	G	0.00755119	0.00442704	0.0560003
AAM	rs13191362	G	A	0.0106995	0.00665369	0.15
AAM	rs1320903	A	G	-0.0178643	0.004695	0.000230001
AAM	rs1321432	C	A	0.00759477	0.00456551	0.0810009
AAM	rs13240600	G	A	0.00994872	0.00607968	0.0739997
AAM	rs13250058	T	G	-0.0112852	0.00473772	0.0239999
AAM	rs1327259	G	A	0.0124668	0.00451208	0.00700003
AAM	rs1330052	G	C	-0.00631074	0.00458959	0.28
AAM	rs13329567	T	C	0.0428002	0.00528031	1.20005e-16
AAM	rs1334297	A	G	-0.00676847	0.00499962	0.19
AAM	rs1360201	T	C	-0.025138	0.00438572	2.69998e-09
AAM	rs1363862	A	G	0.00884318	0.00493414	0.0759994
AAM	rs1371108	A	C	-0.00191271	0.00469522	0.709999
AAM	rs138289	T	A	0.0188657	0.00442511	1e-05
AAM	rs1409818	T	C	-0.0203457	0.00729784	0.0129999
AAM	rs1412235	C	G	-0.00836781	0.00469117	0.0479999
AAM	rs1421334	C	A	0.00309807	0.00443575	0.450001
AAM	rs1430387	C	T	0.0081858	0.00447326	0.0599998
AAM	rs1431659	G	A	0.00921858	0.00496064	0.0479999
AAM	rs1436344	C	G	-0.00503836	0.00445	0.22
AAM	rs1452075	T	C	-0.00687909	0.00496309	0.18
AAM	rs1454687	G	C	0.00882183	0.00438266	0.0530005
AAM	rs1465900	C	A	0.0107421	0.00538912	0.0369999
AAM	rs1472169	T	C	0.00773591	0.0044886	0.0940005
AAM	rs1477199	G	A	-0.00548163	0.006402	0.46
AAM	rs1492767	T	C	-0.0093049	0.00438957	0.061
AAM	rs1503526	C	T	0.00424716	0.00438932	0.43
AAM	rs1518086	A	G	0.0580144	0.00458139	1e-36
AAM	rs1521527	C	G	-0.00902957	0.00441255	0.0379997
AAM	rs1522569	G	T	0.00894504	0.0056776	0.0700003
AAM	rs1528435	T	C	-0.00894379	0.00451119	0.0230001
AAM	rs1535660	C	T	0.00807158	0.00638294	0.18
AAM	rs1538247	C	T	-0.00459789	0.00477043	0.24
AAM	rs1555406	T	C	-0.0428149	0.00684777	4.09996e-10
AAM	rs1624134	C	G	-0.00616463	0.00449892	0.18
AAM	rs1656377	C	T	-0.00292098	0.00445233	0.43
AAM	rs16849710	G	A	0.00562631	0.00440014	0.27
AAM	rs16851483	T	G	-0.0327313	0.00880953	0.000299999
AAM	rs16871902	A	G	-0.00786703	0.00438635	0.18
AAM	rs16903285	C	T	-0.0180068	0.00654623	0.0051
AAM	rs16937956	G	A	0.0458912	0.00461213	3.10027e-22
AAM	rs16953563	A	G	0.0125946	0.00507896	0.017
AAM	rs17033117	T	C	0.00209684	0.00573311	0.85
AAM	rs17113297	T	C	-0.0106569	0.00532298	0.0369999
AAM	rs17203016	G	A	-0.00357486	0.0054824	0.42
AAM	rs17207196	T	C	0.0296508	0.00444506	3.90032e-11
AAM	rs17238110	G	A	0.0258356	0.0148317	0.1
AAM	rs17399237	C	T	0.00845863	0.00441013	0.0920005
AAM	rs17405819	C	T	0.0126916	0.00480876	0.00669993
AAM	rs17425707	C	T	-0.00381234	0.00716265	0.719999
AAM	rs17499593	G	C	0.0147403	0.00551007	0.005
AAM	rs17513613	C	T	0.000137503	0.00469916	0.91
AAM	rs17535749	A	G	-0.00101347	0.00707575	0.97
AAM	rs17563464	A	C	0.00276107	0.00534372	0.62
AAM	rs17636031	C	T	-0.0114532	0.00485235	0.012
AAM	rs17654195	A	C	0.0322871	0.00476282	1.59993e-11
AAM	rs17663412	A	C	-0.0137326	0.00683567	0.0860003
AAM	rs17710386	C	T	-0.00396346	0.00475066	0.35
AAM	rs17806379	T	C	-0.00261879	0.00570574	0.75
AAM	rs17817628	G	A	-0.0414904	0.0048672	8.4004e-18
AAM	rs1784460	A	T	-0.0200857	0.00447718	1.7e-05
AAM	rs1830074	C	T	0.00278208	0.00480681	0.64
AAM	rs1836303	G	A	-0.0122098	0.00450196	0.00629999
AAM	rs1863652	A	G	0.0053683	0.00459786	0.31
AAM	rs1874984	C	G	0.0427281	0.00439245	4.00037e-23
AAM	rs1881837	A	G	0.0383777	0.00602877	1.09999e-10
AAM	rs1884389	T	C	0.00118068	0.00444888	0.83
AAM	rs1891216	G	T	0.00422162	0.00453709	0.35
AAM	rs1896767	A	G	-0.000815916	0.0044131	0.83
AAM	rs189843	C	G	-0.00316837	0.0044378	0.59
AAM	rs1917008	T	G	-0.00445636	0.00529313	0.450001
AAM	rs1927790	C	T	-0.00601469	0.00447268	0.18
AAM	rs1948080	G	T	0.0163243	0.00452238	0.00021
AAM	rs1982441	T	G	-0.0102072	0.0065321	0.14
AAM	rs1982725	T	C	0.00713662	0.00443543	0.12
AAM	rs1984870	T	G	0.0353231	0.00443622	6.4998e-16
AAM	rs1993709	G	A	-0.0405015	0.00551566	5.90065e-13
AAM	rs2007231	T	C	0.0136639	0.0045698	0.008
AAM	rs2009416	T	C	0.0209328	0.00457548	3.09999e-06
AAM	rs2051559	C	T	-0.030649	0.00649203	3.89996e-06
AAM	rs2065418	G	T	0.00751574	0.00456525	0.1
AAM	rs2066259	A	G	0.0304763	0.00581352	4.20001e-08
AAM	rs208015	C	T	0.00472066	0.00874578	0.6
AAM	rs2143253	A	G	0.00392922	0.00665756	0.59
AAM	rs2162524	C	T	-0.0188389	0.00468644	8.60003e-05
AAM	rs2163188	C	G	-0.0239964	0.00439922	5.19996e-08
AAM	rs2194899	G	A	0.0638615	0.004587	6.89922e-47
AAM	rs2228213	A	G	-0.0199405	0.00460731	2.19999e-05
AAM	rs2235564	T	C	-0.00618723	0.00461631	0.13
AAM	rs2246012	C	T	0.00885213	0.00588389	0.1
AAM	rs2285178	C	T	-0.0155215	0.00481193	0.000629999
AAM	rs2299098	C	G	-0.0195635	0.00554547	0.000269998
AAM	rs2306537	G	A	0.00216027	0.00475991	0.64
AAM	rs2307111	C	T	0.00585964	0.00448873	0.25
AAM	rs2317299	C	T	0.00195737	0.00442078	0.649999
AAM	rs2325036	C	A	0.00374778	0.00452041	0.5
AAM	rs2361988	C	T	0.00641883	0.0050327	0.19
AAM	rs2365389	T	C	0.024662	0.00446947	4.60002e-08
AAM	rs2423668	C	T	0.00538256	0.00442258	0.26
AAM	rs2425840	C	A	-0.0072187	0.0044798	0.1
AAM	rs2429150	C	A	-0.00317597	0.00448687	0.3
AAM	rs2479958	G	A	0.00656766	0.00444753	0.0830004
AAM	rs2481665	C	T	0.0135287	0.00440272	0.00219999
AAM	rs2543132	C	G	-0.00706232	0.00564285	0.24
AAM	rs2600226	T	C	0.00615392	0.0047145	0.2
AAM	rs2605603	A	G	0.00137001	0.00439828	0.79
AAM	rs2608703	A	C	-0.0111451	0.00440981	0.01
AAM	rs2643452	A	T	-0.00359716	0.00440894	0.31
AAM	rs2668767	C	T	0.0553871	0.00445269	1.59993e-36
AAM	rs2693826	A	G	0.0110406	0.00441767	0.0109999
AAM	rs2694047	G	A	-0.010822	0.00509541	0.0230001
AAM	rs2697963	T	G	-0.0526681	0.00601023	8.00018e-19
AAM	rs273504	G	A	-0.0251896	0.0044512	6.59994e-08
AAM	rs2744974	T	C	0.00585618	0.00467984	0.11
AAM	rs2791653	G	A	-0.00066986	0.00515413	0.96
AAM	rs2820311	G	A	-0.00417712	0.00463294	0.36
AAM	rs2832283	A	G	0.00922762	0.00538408	0.14
AAM	rs2868975	A	G	0.0033825	0.00573764	0.57
AAM	rs287104	A	G	5.56671e-05	0.00462125	0.97
AAM	rs2907948	A	G	0.0164999	0.00508509	0.002
AAM	rs2931434	T	C	-0.00235997	0.00465598	0.55
AAM	rs294704	T	G	0.00314445	0.00489481	0.64
AAM	rs3007105	T	C	-0.0127266	0.0044657	0.00460002
AAM	rs331966	C	A	-0.00227974	0.00454016	0.62
AAM	rs33500	T	C	0.0246775	0.00567651	1e-05
AAM	rs339991	G	A	-0.00298663	0.0044519	0.36
AAM	rs349088	A	C	0.0198323	0.00440661	5.39995e-06
AAM	rs355777	C	G	0.00347077	0.00446986	0.36
AAM	rs3732084	C	T	0.00649211	0.0045051	0.17
AAM	rs3736485	G	A	0.00103682	0.00442988	0.67
AAM	rs3749897	T	C	-0.00180466	0.00445276	0.52
AAM	rs3772882	A	C	0.00822435	0.00452814	0.0719996
AAM	rs3800229	T	G	-0.0321855	0.00486809	2.99985e-11
AAM	rs3807645	A	G	0.00374229	0.00529829	0.48
AAM	rs3814883	T	C	-0.0251288	0.00441877	1.09999e-08
AAM	rs38314	A	G	0.0108407	0.00439319	0.00739997
AAM	rs3904244	A	T	-0.00332994	0.00634349	0.58
AAM	rs391300	C	T	0.019743	0.00459092	9.49992e-06
AAM	rs40067	A	G	0.0194851	0.00585055	0.0012
AAM	rs4012234	G	T	-0.0142252	0.00448069	0.00140001
AAM	rs4072917	A	G	-0.005208	0.00442016	0.25
AAM	rs4141153	G	A	0.0647824	0.00552	3.40017e-32
AAM	rs4148155	G	A	0.0254127	0.00693083	0.000179999
AAM	rs4148866	T	C	0.00266307	0.00446874	0.709999
AAM	rs4237643	G	T	0.0300169	0.00474705	9.59997e-10
AAM	rs427943	C	A	0.00996619	0.00445243	0.0129999
AAM	rs4307239	G	A	-0.00300113	0.00441542	0.61
AAM	rs4351477	G	C	0.0491811	0.0061365	5.00035e-16
AAM	rs4358081	C	A	-0.0151039	0.00438044	0.000860003
AAM	rs4414033	A	G	-0.00344899	0.00455068	0.42
AAM	rs4430672	C	T	0.00561656	0.00551742	0.39
AAM	rs4516268	A	C	0.0180957	0.00558461	0.00140001
AAM	rs4556997	A	C	7.93183e-05	0.0064095	0.99
AAM	rs4639527	G	A	-0.0317624	0.00473328	1.29987e-11
AAM	rs4653017	T	C	0.00764288	0.00470914	0.13
AAM	rs4660257	C	T	-0.0429011	0.00478327	6.79986e-20
AAM	rs4664605	T	C	-0.0409095	0.00461044	2.39994e-19
AAM	rs4722398	T	C	-0.0166991	0.00639575	0.00420001
AAM	rs4731992	G	A	-0.0178861	0.00532341	0.000549997
AAM	rs4757957	C	G	-0.0142336	0.00471272	0.0021
AAM	rs4783830	A	G	-0.0064208	0.0047792	0.2
AAM	rs4786903	G	A	-0.00217903	0.00499051	0.42
AAM	rs4800191	C	G	-0.00796596	0.00461415	0.051
AAM	rs4813619	T	G	0.00454599	0.0044414	0.31
AAM	rs4820408	G	T	0.0143217	0.00449109	0.0015
AAM	rs4821402	A	G	-0.0265356	0.00443075	1.09999e-10
AAM	rs4842491	T	C	0.00829566	0.00487714	0.0659994
AAM	rs4851029	G	T	0.00610593	0.00438286	0.13
AAM	rs4858193	C	T	0.0115888	0.00492576	0.012
AAM	rs4864201	C	T	0.0241648	0.0046071	2.1e-07
AAM	rs4880341	T	C	0.0131494	0.00445133	0.00179999
AAM	rs4906908	G	T	0.000412982	0.00440067	0.8
AAM	rs491711	C	A	0.0162621	0.0047584	0.00230001
AAM	rs4936175	C	T	-0.00315436	0.00441205	0.42
AAM	rs4937870	G	A	0.00582527	0.00478425	0.27
AAM	rs4954638	C	A	0.000644069	0.00513315	0.9
AAM	rs4968656	G	A	0.000438254	0.00476987	0.88
AAM	rs4981693	A	G	0.00260507	0.00525616	0.66
AAM	rs4986044	T	C	0.0122942	0.00442798	0.00629999
AAM	rs538579	C	G	-0.00859277	0.00472482	0.1
AAM	rs543874	G	A	-0.0708857	0.00542346	1.80011e-40
AAM	rs545075	C	G	0.0655493	0.00977075	6.89922e-11
AAM	rs559231	T	G	-0.0123793	0.00452795	0.0109999
AAM	rs592483	T	C	0.00656833	0.00446016	0.0739997
AAM	rs6011457	A	T	0.00825669	0.00441106	0.0439997
AAM	rs6050446	G	A	-0.0424752	0.0124873	0.000749998
AAM	rs6071573	T	C	-0.00510432	0.00463204	0.24
AAM	rs6235	G	C	-0.0163767	0.00494926	0.0021
AAM	rs6265	T	C	0.0434497	0.00561329	2.39994e-14
AAM	rs6443750	C	T	-0.015231	0.00556472	0.008
AAM	rs6448587	C	A	0.00273614	0.00582111	0.68
AAM	rs645040	T	G	-0.00639755	0.00523463	0.2
AAM	rs6456198	G	C	0.034655	0.00628152	2.90001e-08
AAM	rs6461115	G	A	-0.00902474	0.00528268	0.0940005
AAM	rs6500208	A	G	-0.0137097	0.00545491	0.0239999
AAM	rs6512302	C	G	-0.0112255	0.00505372	0.0369999
AAM	rs657452	G	A	0.00384603	0.00449547	0.36
AAM	rs6587552	G	A	0.0238876	0.00518687	1.6e-05
AAM	rs6591407	A	C	0.00850994	0.00567336	0.19
AAM	rs6593688	G	A	-0.00809241	0.00449551	0.0850002
AAM	rs6595205	G	C	0.0109312	0.00439979	0.0350002
AAM	rs663129	A	G	0.00768578	0.0051943	0.2
AAM	rs6673081	C	T	0.00161085	0.00443866	0.73
AAM	rs6692586	G	A	-0.0151498	0.00590635	0.015
AAM	rs6712	C	G	-0.00484679	0.00650226	0.29
AAM	rs6747911	T	G	0.0369617	0.00439386	3.40017e-17
AAM	rs6764533	A	G	0.00263555	0.00456726	0.58
AAM	rs6772756	G	A	0.0134799	0.00467789	0.0025
AAM	rs6785245	C	T	-0.00354245	0.0044663	0.27
AAM	rs6804842	G	A	-0.0127848	0.00443788	0.00420001
AAM	rs6815910	A	T	-0.0048107	0.00441921	0.36
AAM	rs6841761	T	G	0.0115044	0.00440983	0.00840001
AAM	rs685870	C	T	0.0135013	0.00480171	0.0051
AAM	rs6935954	G	A	-0.0142573	0.00497384	0.00379997
AAM	rs697049	T	C	-0.0292575	0.0046374	1.5e-10
AAM	rs6985109	A	G	-0.00854058	0.00833568	0.36
AAM	rs7025938	G	C	-0.00831233	0.00471284	0.0490004
AAM	rs705217	G	T	-0.00889222	0.00454586	0.0389996
AAM	rs7084454	A	G	0.00286041	0.0046995	0.62
AAM	rs7102454	C	T	-0.0129452	0.00456979	0.00519996
AAM	rs7117238	A	G	0.0334296	0.00597486	4.79999e-09
AAM	rs7124681	A	C	-0.0366877	0.00447743	1.9002e-15
AAM	rs7138803	A	G	-0.0331847	0.00455208	4.79954e-13
AAM	rs7144011	T	G	-0.00116971	0.00529946	0.81
AAM	rs7148846	G	T	-0.0105508	0.00560873	0.0589997
AAM	rs7172627	G	A	-0.0107267	0.00442325	0.0219999
AAM	rs7196720	C	T	0.0128416	0.00439715	0.00569994
AAM	rs7206608	G	C	-0.00725869	0.00470614	0.14
AAM	rs7239575	C	T	0.00630566	0.00440319	0.15
AAM	rs7318817	T	C	0.0268465	0.00455172	1.09999e-09
AAM	rs7329599	T	C	0.0357138	0.00519126	2.99985e-11
AAM	rs7433864	A	C	0.0523589	0.00438433	3.90032e-34
AAM	rs7463166	G	A	-0.036827	0.00453653	9.8992e-17
AAM	rs7488867	T	C	0.00898172	0.00505064	0.0280001
AAM	rs7498665	G	A	-0.0209284	0.00449611	2.30001e-06
AAM	rs7535528	A	G	0.0011594	0.00454667	0.75
AAM	rs754635	G	C	-0.0242709	0.00690441	0.0012
AAM	rs7548936	C	G	-0.0138539	0.00452736	0.000569994
AAM	rs7550711	T	C	-0.0445598	0.0137529	0.001
AAM	rs7553348	A	G	0.057628	0.00441598	6.70039e-39
AAM	rs7557796	C	T	0.0129527	0.00457551	0.00409996
AAM	rs756717	A	G	0.00103293	0.0045465	0.58
AAM	rs7599312	A	G	0.0246378	0.00498002	1.09999e-06
AAM	rs7615297	G	C	-0.00297867	0.00612912	0.52
AAM	rs7626079	T	C	-0.00458814	0.00463086	0.42
AAM	rs7637852	G	A	-0.0120939	0.00479633	0.00779992
AAM	rs7640424	T	C	0.00564278	0.00475033	0.26
AAM	rs7683836	A	G	0.00788677	0.00443351	0.0690001
AAM	rs768840	A	G	-0.00884259	0.00447543	0.0580003
AAM	rs769449	A	G	-0.0128581	0.00665272	0.0530005
AAM	rs7694732	G	A	0.0127358	0.00442124	0.0025
AAM	rs7704281	A	G	-0.00181488	0.0112474	0.96
AAM	rs7715256	T	G	0.0203182	0.00443733	5e-06
AAM	rs7727787	A	G	-0.0435076	0.00643467	7.8001e-11
AAM	rs7730004	T	C	-0.0300005	0.00469653	6.1e-10
AAM	rs7730898	A	G	-0.018301	0.00493685	0.00012
AAM	rs774246	G	A	-0.0135278	0.00624972	0.0230001
AAM	rs7761673	A	T	0.00634541	0.00531366	0.26
AAM	rs7780752	C	T	-0.0135925	0.00456453	0.00140001
AAM	rs7788008	A	G	0.00103919	0.00442599	0.57
AAM	rs7819514	A	G	-0.00463833	0.00466419	0.3
AAM	rs7826312	C	T	-0.00891462	0.00449218	0.0589997
AAM	rs7844647	C	T	0.00719338	0.00498605	0.1
AAM	rs7868984	C	T	-0.00992226	0.00445142	0.032
AAM	rs7869771	C	A	0.00718131	0.00488148	0.2
AAM	rs7899106	G	A	-0.0272449	0.010098	0.00479999
AAM	rs7903146	T	C	0.00973841	0.00484354	0.0309999
AAM	rs7970953	A	G	-0.0144797	0.00490351	0.0015
AAM	rs7983065	T	C	0.0178355	0.00441832	5.89997e-05
AAM	rs7998796	G	A	-0.00186972	0.00466671	0.82
AAM	rs8047395	A	G	-0.056126	0.00440358	1.20005e-37
AAM	rs806600	G	A	0.00305543	0.00438731	0.709999
AAM	rs8097672	T	A	-0.0210593	0.00629054	0.000649995
AAM	rs8097783	A	G	0.0024474	0.00851604	0.98
AAM	rs8123881	G	A	-0.0354916	0.00653011	2.59998e-08
AAM	rs8181823	C	A	0.00865266	0.00516014	0.0649995
AAM	rs818524	C	T	0.00941021	0.0047647	0.0460002
AAM	rs8192675	C	T	-0.0110676	0.00482399	0.017
AAM	rs825688	T	C	-0.0111694	0.00443114	0.00490004
AAM	rs842545	C	T	-0.0384371	0.00548399	1e-12
AAM	rs852033	C	A	0.0416115	0.00510253	1.59993e-16
AAM	rs865809	G	A	0.0356121	0.00523209	7.8001e-12
AAM	rs872281	T	C	0.0187663	0.00581738	0.000389996
AAM	rs876605	G	A	0.0147391	0.00499568	0.00420001
AAM	rs879394	T	G	-0.0106908	0.00520235	0.0350002
AAM	rs879620	T	C	-0.0217082	0.00452805	2.80001e-06
AAM	rs902695	A	G	0.0152789	0.0044026	0.000680002
AAM	rs913588	A	G	-0.0398411	0.00438824	3.10027e-19
AAM	rs9284814	A	G	-0.0503517	0.00683165	6.00067e-14
AAM	rs9294260	A	G	0.00236735	0.00441295	0.47
AAM	rs9300422	G	A	0.0196029	0.00470602	1.79999e-05
AAM	rs930295	C	A	0.011763	0.00593195	0.0659994
AAM	rs9304665	A	T	-0.040419	0.00519232	4.19952e-15
AAM	rs9372625	A	G	-0.00576669	0.00452204	0.18
AAM	rs946824	C	T	0.0124938	0.00652309	0.0379997
AAM	rs9522285	A	G	-0.0209989	0.00446677	6.1e-07
AAM	rs9538162	C	T	0.00801842	0.00446695	0.0940005
AAM	rs9547153	G	A	-0.00962072	0.00459982	0.0350002
AAM	rs9571687	A	C	0.0109771	0.00468765	0.00860003
AAM	rs9616551	G	A	-0.0343294	0.00556148	7.49998e-09
AAM	rs977747	G	T	0.00762671	0.00444802	0.0560003
AAM	rs9806742	A	G	-0.0101544	0.00657828	0.16
AAM	rs9816226	T	A	-0.0345161	0.00565094	5.99998e-10
AAM	rs9845966	G	T	-0.00516421	0.00440072	0.31
AAM	rs987237	G	A	-0.0366467	0.00570411	1.40001e-10
AAM	rs9926784	C	T	0.0383028	0.00566347	3.19963e-12
AAM	rs9927848	A	C	0.0099329	0.00498958	0.0840001
AAM	rs9951619	G	T	-0.0173362	0.00524149	0.0004
AAM	rs998732	G	A	0.0229151	0.00600011	0.00017
AAM	rs9989141	T	C	-0.020367	0.00457394	6.4e-06
EA	rs10009336	T	C	0.0183459	0.013573	0.17
EA	rs10066409	T	G	-0.0723639	0.0119477	1.40001e-09
EA	rs10132280	A	C	0.00619294	0.0109486	0.61
EA	rs10169594	C	T	-0.0322853	0.0103702	0.0017
EA	rs10182181	G	A	0.00319413	0.00996173	0.81
EA	rs10192119	G	T	-0.0508579	0.0136658	0.000269998
EA	rs10247983	A	G	0.00930721	0.018921	0.62
EA	rs10248136	T	C	0.0165545	0.0100037	0.0759994
EA	rs10408324	T	C	0.00596121	0.0110635	0.54
EA	rs10492229	T	C	0.00149931	0.0117824	0.93
EA	rs10510419	T	G	0.0451195	0.0140417	0.0012
EA	rs10518019	G	A	0.0761471	0.0099719	1.9002e-14
EA	rs10518694	A	C	-0.0386775	0.0142358	0.00969996
EA	rs10519445	A	G	0.00823513	0.0100639	0.38
EA	rs10742752	C	T	0.0132794	0.0102442	0.19
EA	rs10747488	A	C	0.0632484	0.0118481	1.09999e-07
EA	rs10750215	T	G	-0.0175003	0.0102935	0.0710003
EA	rs1075901	C	T	0.0196064	0.0100768	0.0490004
EA	rs10768994	C	T	0.00547127	0.010095	0.57
EA	rs10795422	G	A	-0.00160045	0.0107924	0.9
EA	rs10817190	A	G	0.00590484	0.0158638	0.760001
EA	rs10854884	A	C	0.078312	0.0101066	4.10015e-15
EA	rs10858334	G	C	0.0382984	0.014354	0.00879995
EA	rs10878946	T	C	-0.0178044	0.0111886	0.11
EA	rs10887578	C	G	-0.00682666	0.0100526	0.5
EA	rs10908948	A	G	0.00206401	0.0100963	0.86
EA	rs10914462	G	A	-0.0253335	0.0100778	0.00920005
EA	rs10915840	A	G	0.00536722	0.0112259	0.6
EA	rs10920678	G	A	0.0029527	0.0100408	0.709999
EA	rs10938397	G	A	-0.0263595	0.0100742	0.00749998
EA	rs10942267	G	A	-0.0105221	0.010706	0.32
EA	rs10953740	G	A	0.0126258	0.0100235	0.21
EA	rs10962550	C	G	-0.0460489	0.0129357	0.000420001
EA	rs10968114	C	A	0.0275986	0.010032	0.0061
EA	rs10971709	T	C	0.0324543	0.0122791	0.00920005
EA	rs10978430	T	C	-0.0283459	0.0107936	0.00990011
EA	rs11030618	T	C	-0.0382856	0.0100818	0.000219999
EA	rs11066188	A	G	-0.0268031	0.0101616	0.00929994
EA	rs11084553	G	A	-0.0179025	0.0138301	0.18
EA	rs11105839	A	T	-0.00248119	0.0103885	0.760001
EA	rs11115176	C	T	0.0253726	0.0117479	0.0259998
EA	rs11118308	G	A	-0.00945509	0.0100038	0.32
EA	rs1112613	A	G	0.0132326	0.0129833	0.3
EA	rs11150911	C	A	-0.00895007	0.0112012	0.43
EA	rs11165643	T	C	-0.00482344	0.0101229	0.66
EA	rs11170468	C	A	0.028438	0.011802	0.015
EA	rs11173522	A	C	-0.0222071	0.0121696	0.0850002
EA	rs11185111	A	G	-0.010072	0.0109987	0.32
EA	rs11496125	T	C	0.0274957	0.0101429	0.00669993
EA	rs11505821	T	A	-0.000795267	0.0202059	0.91
EA	rs11556924	T	C	-0.0211587	0.0102274	0.0449997
EA	rs11605776	A	C	-0.0140759	0.011029	0.21
EA	rs11609659	C	T	0.0219392	0.0117018	0.0649995
EA	rs11611246	T	G	0.0451841	0.0122085	0.00016
EA	rs11615578	T	C	0.009618	0.011482	0.46
EA	rs11656076	A	G	0.0208181	0.0119628	0.0940005
EA	rs11672660	T	C	0.0133312	0.0126098	0.29
EA	rs11693764	C	T	-0.0579596	0.010169	6.49995e-09
EA	rs11713193	A	G	-0.108708	0.00997121	4.30031e-28
EA	rs11720121	C	T	0.0759082	0.0101781	4.79954e-14
EA	rs11736228	T	A	-0.0161617	0.0115104	0.18
EA	rs11738611	A	C	0.0291604	0.0121465	0.0129999
EA	rs11738695	A	C	-0.0390409	0.0101226	0.00012
EA	rs11739877	T	C	0.00646943	0.0102802	0.53
EA	rs11880870	G	A	0.00345299	0.00999241	0.66
EA	rs11889536	G	A	0.0319758	0.0138534	0.017
EA	rs11908637	A	G	0.0238043	0.0117923	0.0420001
EA	rs11951673	T	C	-0.0243878	0.0101785	0.015
EA	rs12029988	C	T	0.0624359	0.0100431	5.60003e-10
EA	rs12033257	G	A	0.0262982	0.0103188	0.0129999
EA	rs12044597	G	A	0.0221466	0.00996458	0.0259998
EA	rs12049202	T	C	-0.030489	0.0124981	0.0140001
EA	rs1207792	G	C	0.0126948	0.0157079	0.42
EA	rs12098284	T	C	0.0126718	0.0151415	0.46
EA	rs12150665	C	T	0.0380568	0.0101535	0.000109999
EA	rs1218822	A	G	-0.0153764	0.0105635	0.15
EA	rs12299814	A	C	-0.00621474	0.0116255	0.59
EA	rs12334877	A	G	0.0217212	0.0126647	0.0700003
EA	rs12364470	G	T	-0.0267436	0.0134527	0.0479999
EA	rs12369179	T	C	-0.0794634	0.0174345	9.09997e-06
EA	rs12416812	A	G	-0.0145383	0.00996872	0.14
EA	rs1241986	A	G	-0.0282086	0.0140376	0.0479999
EA	rs12422552	C	G	0.028966	0.011308	0.00929994
EA	rs12429545	A	G	0.0120015	0.0150084	0.43
EA	rs12448257	A	G	0.0355919	0.0122212	0.00340001
EA	rs12550650	T	C	0.00690776	0.0100464	0.49
EA	rs12602912	T	C	-0.00361978	0.0126024	0.719999
EA	rs1260326	C	T	-0.0110687	0.0101657	0.28
EA	rs12603280	A	G	0.00710923	0.0117109	0.57
EA	rs12607903	T	C	0.00611692	0.0111665	0.57
EA	rs12680842	G	A	0.0559315	0.0107354	1.79999e-07
EA	rs12718572	T	C	-0.00611329	0.0101986	0.56
EA	rs12762034	C	T	-0.032375	0.0187143	0.0790005
EA	rs12779328	T	C	-0.033112	0.011079	0.00290001
EA	rs12888545	G	A	-0.0138387	0.0115345	0.22
EA	rs12888955	A	G	0.0383688	0.0105032	0.000239999
EA	rs12914489	A	G	-0.0387059	0.0162073	0.015
EA	rs12922346	C	G	0.0214314	0.011362	0.0560003
EA	rs12933482	G	A	-0.0512188	0.0162909	0.0016
EA	rs12936083	G	A	-0.00150579	0.010739	0.82
EA	rs12939549	G	A	0.00790203	0.0100562	0.43
EA	rs1296328	C	A	0.020348	0.0100865	0.0369999
EA	rs12967855	G	A	0.114453	0.0106631	1.59993e-27
EA	rs13021737	G	A	-0.0110922	0.0131785	0.37
EA	rs13069244	A	G	0.0508343	0.0190522	0.00700003
EA	rs13107325	T	C	-0.0933016	0.0189679	8.79995e-07
EA	rs13110266	A	G	0.0135816	0.0101324	0.21
EA	rs13147390	C	T	-0.0184076	0.0103724	0.0629999
EA	rs13179411	T	G	0.0272473	0.0139392	0.0460002
EA	rs13184896	T	G	-0.025771	0.0100533	0.00860003
EA	rs13191362	G	A	0.0218106	0.0151641	0.17
EA	rs1320903	A	G	0.00478217	0.0106927	0.66
EA	rs1321432	C	A	0.00190174	0.0103771	0.83
EA	rs13240600	G	A	0.0193912	0.0137902	0.19
EA	rs13250058	T	G	-0.00479127	0.010767	0.649999
EA	rs1327259	G	A	0.0253939	0.0102885	0.00819993
EA	rs1330052	G	C	-0.0248808	0.0104186	0.02
EA	rs13329567	T	C	0.00609214	0.0119961	0.53
EA	rs1334297	A	G	0.1098	0.0113393	4.60045e-22
EA	rs1360201	T	C	-0.011896	0.00997715	0.23
EA	rs1363862	A	G	-0.0615747	0.0111911	2e-08
EA	rs1371108	A	C	-0.0384369	0.0106933	0.00032
EA	rs138289	T	A	-0.00329575	0.0100397	0.73
EA	rs1409818	T	C	0.0141529	0.0166138	0.38
EA	rs1412235	C	G	0.00688941	0.0106684	0.51
EA	rs1421334	C	A	0.0479107	0.0100777	2.69998e-06
EA	rs1430387	C	T	0.0273991	0.0101462	0.008
EA	rs1431659	G	A	0.0149387	0.0112746	0.15
EA	rs1436344	C	G	-0.00237293	0.0101081	0.84
EA	rs1452075	T	C	0.0642813	0.0112759	6.1e-09
EA	rs1454687	G	C	0.0379876	0.00996505	0.000140001
EA	rs1465900	C	A	0.0535471	0.0122774	9.09997e-06
EA	rs1472169	T	C	-0.0174523	0.0102103	0.0929994
EA	rs1477199	G	A	0.00901944	0.0145572	0.52
EA	rs1492767	T	C	0.00478167	0.00995751	0.630001
EA	rs1503526	C	T	-0.0514396	0.00997226	2.39999e-07
EA	rs1518086	A	G	-0.0366559	0.0104277	0.000599998
EA	rs1521527	C	G	0.00489489	0.0100279	0.67
EA	rs1522569	G	T	0.0288573	0.0128928	0.0329997
EA	rs1528435	T	C	-0.0264884	0.0102592	0.01
EA	rs1535660	C	T	0.00564774	0.0145061	0.66
EA	rs1538247	C	T	-0.0278313	0.0108588	0.0129999
EA	rs1555406	T	C	0.0408575	0.0155393	0.01
EA	rs1624134	C	G	-0.0201875	0.0102118	0.0379997
EA	rs1656377	C	T	0.0143354	0.0101141	0.19
EA	rs16849710	G	A	0.0197216	0.010024	0.05
EA	rs16851483	T	G	-0.0414505	0.0200624	0.0340001
EA	rs16871902	A	G	-0.0183828	0.00996885	0.0560003
EA	rs16903285	C	T	0.111665	0.0148424	7.10068e-14
EA	rs16937956	G	A	-0.00228136	0.0104677	0.85
EA	rs16953563	A	G	-0.0368016	0.0115338	0.00179999
EA	rs17033117	T	C	-0.00651469	0.0130348	0.6
EA	rs17113297	T	C	0.0171871	0.0120982	0.16
EA	rs17203016	G	A	-0.0440452	0.0124611	0.000430002
EA	rs17207196	T	C	0.0435805	0.0101	1.40001e-05
EA	rs17238110	G	A	0.0791476	0.0336546	0.016
EA	rs17399237	C	T	0.0234285	0.0100243	0.017
EA	rs17405819	C	T	0.0199013	0.010915	0.089
EA	rs17425707	C	T	-0.0311562	0.0162875	0.0560003
EA	rs17499593	G	C	-0.0521863	0.0125473	3.40001e-05
EA	rs17513613	C	T	0.0119622	0.0106752	0.25
EA	rs17535749	A	G	0.00249285	0.0160942	0.87
EA	rs17563464	A	C	-0.0861095	0.0121472	1e-12
EA	rs17636031	C	T	-0.0098133	0.0110253	0.36
EA	rs17654195	A	C	-0.010014	0.010849	0.4
EA	rs17663412	A	C	-0.0273107	0.0155106	0.0719996
EA	rs17710386	C	T	-0.00851539	0.0107839	0.42
EA	rs17806379	T	C	0.0369492	0.0129485	0.00470002
EA	rs17817628	G	A	0.0376317	0.0110458	0.000490004
EA	rs1784460	A	T	-0.0134384	0.0101728	0.2
EA	rs1830074	C	T	-0.0115083	0.0109137	0.3
EA	rs1836303	G	A	-0.0224402	0.0102284	0.0259998
EA	rs1863652	A	G	0.0141033	0.010449	0.17
EA	rs1874984	C	G	0.0160086	0.00997178	0.13
EA	rs1881837	A	G	0.0567293	0.0136722	4.70002e-05
EA	rs1884389	T	C	-0.00427691	0.0101058	0.73
EA	rs1891216	G	T	-0.0170598	0.010323	0.11
EA	rs1896767	A	G	-0.00250672	0.0100228	0.83
EA	rs189843	C	G	0.00452691	0.0100828	0.649999
EA	rs1917008	T	G	-0.0665413	0.0120199	3.09999e-08
EA	rs1927790	C	T	-0.00528756	0.0101474	0.57
EA	rs1948080	G	T	0.0228012	0.0102958	0.0269998
EA	rs1982441	T	G	-0.0144747	0.0148569	0.35
EA	rs1982725	T	C	-0.0016036	0.010063	0.91
EA	rs1984870	T	G	0.0194639	0.0100908	0.05
EA	rs1993709	G	A	0.017503	0.0125566	0.14
EA	rs2007231	T	C	0.023982	0.010395	0.0230001
EA	rs2009416	T	C	-0.0278676	0.0103955	0.00990011
EA	rs2051559	C	T	-0.0743308	0.0147418	4.90004e-07
EA	rs2065418	G	T	-0.0138132	0.0103852	0.2
EA	rs2066259	A	G	-0.0158098	0.0132316	0.23
EA	rs208015	C	T	0.0329033	0.0198484	0.11
EA	rs2143253	A	G	0.0655688	0.0151102	1.09999e-05
EA	rs2162524	C	T	-0.0129761	0.0106612	0.23
EA	rs2163188	C	G	-0.0670225	0.00998978	1.59993e-11
EA	rs2194899	G	A	0.0029809	0.010422	0.77
EA	rs2228213	A	G	0.00828455	0.010484	0.49
EA	rs2235564	T	C	-0.0266721	0.0105113	0.012
EA	rs2246012	C	T	0.0378764	0.0134027	0.00539995
EA	rs2285178	C	T	-0.0112136	0.0109069	0.29
EA	rs2299098	C	G	0.0965963	0.0126141	1.39991e-14
EA	rs2306537	G	A	-0.0280301	0.0108064	0.00819993
EA	rs2307111	C	T	0.0156796	0.0102056	0.1
EA	rs2317299	C	T	0.0240217	0.0100597	0.021
EA	rs2325036	C	A	0.0818163	0.0102911	1.69981e-15
EA	rs2361988	C	T	0.0251684	0.0114309	0.0239999
EA	rs2365389	T	C	0.0137337	0.0101578	0.18
EA	rs2423668	C	T	-0.00778626	0.010046	0.44
EA	rs2425840	C	A	-0.00920551	0.0101783	0.32
EA	rs2429150	C	A	0.0168352	0.0102005	0.1
EA	rs2479958	G	A	0.00966804	0.0101024	0.31
EA	rs2481665	C	T	0.00292753	0.0100161	0.87
EA	rs2543132	C	G	-0.031728	0.0128378	0.0140001
EA	rs2600226	T	C	0.019401	0.0107089	0.0680002
EA	rs2605603	A	G	-0.00532002	0.0100056	0.6
EA	rs2608703	A	C	0.0257056	0.0100181	0.00860003
EA	rs2643452	A	T	-0.0113022	0.0100151	0.27
EA	rs2668767	C	T	0.0257506	0.0101055	0.012
EA	rs2693826	A	G	0.0306387	0.01004	0.0025
EA	rs2694047	G	A	-0.0148186	0.0115843	0.22
EA	rs2697963	T	G	-0.0216154	0.0136564	0.13
EA	rs273504	G	A	-0.0382083	0.0101195	0.00015
EA	rs2744974	T	C	-0.0101287	0.0106441	0.3
EA	rs2791653	G	A	0.0151311	0.0117316	0.2
EA	rs2820311	G	A	-0.0574981	0.0105415	4e-08
EA	rs2832283	A	G	-0.0400707	0.0122055	0.00109999
EA	rs2868975	A	G	-0.0300971	0.0130569	0.0239999
EA	rs287104	A	G	-0.00800291	0.0105102	0.450001
EA	rs2907948	A	G	0.0129988	0.0115502	0.28
EA	rs2931434	T	C	0.00221431	0.0105708	0.760001
EA	rs294704	T	G	0.0175744	0.0111255	0.13
EA	rs3007105	T	C	-0.0152647	0.0101296	0.15
EA	rs331966	C	A	0.0173081	0.01032	0.1
EA	rs33500	T	C	-0.00648869	0.0129101	0.64
EA	rs339991	G	A	0.0234998	0.0101067	0.0179999
EA	rs349088	A	C	0.0137513	0.010016	0.18
EA	rs355777	C	G	-0.00795281	0.0101628	0.42
EA	rs3732084	C	T	-0.0144369	0.0102521	0.16
EA	rs3736485	G	A	-0.0133565	0.0100609	0.19
EA	rs3749897	T	C	0.000866695	0.0101301	0.9
EA	rs3772882	A	C	-0.0172347	0.0102982	0.0899995
EA	rs3800229	T	G	0.0480843	0.0110788	1.29999e-05
EA	rs3807645	A	G	0.00212172	0.0120254	0.79
EA	rs3814883	T	C	-0.00164558	0.0100319	0.87
EA	rs38314	A	G	-0.0325357	0.00997869	0.000909997
EA	rs3904244	A	T	-0.0169315	0.0144197	0.22
EA	rs391300	C	T	-0.000842961	0.0104234	0.98
EA	rs40067	A	G	0.000730415	0.013296	0.98
EA	rs4012234	G	T	-0.0162054	0.0101661	0.11
EA	rs4072917	A	G	-0.0164406	0.0100337	0.0949992
EA	rs4141153	G	A	0.0112232	0.0125501	0.39
EA	rs4148155	G	A	-0.0122981	0.0157002	0.4
EA	rs4148866	T	C	-0.0234048	0.0101531	0.0189998
EA	rs4237643	G	T	0.0237988	0.0107923	0.0269998
EA	rs427943	C	A	-0.0207523	0.0101016	0.0379997
EA	rs4307239	G	A	0.000108991	0.0100272	0.91
EA	rs4351477	G	C	0.0219482	0.0139971	0.1
EA	rs4358081	C	A	0.0417178	0.00995203	2.80001e-05
EA	rs4414033	A	G	-0.00593171	0.0103583	0.55
EA	rs4430672	C	T	0.0134002	0.0125256	0.29
EA	rs4516268	A	C	0.0340397	0.0126757	0.00669993
EA	rs4556997	A	C	-0.020069	0.0145705	0.19
EA	rs4639527	G	A	0.00211063	0.0107768	0.86
EA	rs4653017	T	C	-0.000976804	0.0107235	0.95
EA	rs4660257	C	T	0.0899783	0.0108852	1.59993e-16
EA	rs4664605	T	C	0.0336399	0.010488	0.00129999
EA	rs4722398	T	C	0.0182924	0.0145073	0.18
EA	rs4731992	G	A	0.0974098	0.0120768	5.79963e-16
EA	rs4757957	C	G	0.0672869	0.0107223	3.40001e-10
EA	rs4783830	A	G	0.0156791	0.0108571	0.15
EA	rs4786903	G	A	0.0128767	0.0113431	0.21
EA	rs4800191	C	G	0.000764104	0.0104676	0.95
EA	rs4813619	T	G	0.0179556	0.0100756	0.0790005
EA	rs4820408	G	T	-0.0160404	0.0101916	0.13
EA	rs4821402	A	G	0.0208022	0.0100533	0.0479999
EA	rs4842491	T	C	-0.0145116	0.0110435	0.18
EA	rs4851029	G	T	-0.046326	0.00996832	2.99999e-06
EA	rs4858193	C	T	0.0192824	0.0111736	0.0819993
EA	rs4864201	C	T	0.0057542	0.0104581	0.57
EA	rs4880341	T	C	0.0205614	0.0101117	0.04
EA	rs4906908	G	T	0.0108759	0.00999721	0.29
EA	rs491711	C	A	0.0290056	0.0108281	0.01
EA	rs4936175	C	T	-0.00525874	0.0100391	0.54
EA	rs4937870	G	A	-0.0314761	0.0108735	0.00560003
EA	rs4954638	C	A	0.00569425	0.011683	0.59
EA	rs4968656	G	A	-0.0370438	0.0108362	0.000739997
EA	rs4981693	A	G	-0.0659379	0.0119338	2.90001e-08
EA	rs4986044	T	C	0.0232693	0.0100504	0.0239999
EA	rs538579	C	G	-0.0128432	0.0107348	0.19
EA	rs543874	G	A	-0.0119868	0.0123286	0.31
EA	rs545075	C	G	0.0116754	0.0222302	0.56
EA	rs559231	T	G	0.00541596	0.010271	0.56
EA	rs592483	T	C	0.00629039	0.0101422	0.54
EA	rs6011457	A	T	-0.0477305	0.0100131	2.69998e-06
EA	rs6050446	G	A	-0.0312918	0.0283061	0.26
EA	rs6071573	T	C	0.071632	0.0104977	7.50067e-12
EA	rs6235	G	C	-0.0099132	0.0112408	0.37
EA	rs6265	T	C	0.0565241	0.0127518	5.80003e-06
EA	rs6443750	C	T	-0.0375729	0.0126349	0.00219999
EA	rs6448587	C	A	-0.0111171	0.0132219	0.44
EA	rs645040	T	G	-0.00239515	0.0118861	0.89
EA	rs6456198	G	C	0.00941379	0.0142832	0.55
EA	rs6461115	G	A	0.0427143	0.0120144	0.000470002
EA	rs6500208	A	G	0.00205169	0.0123816	0.83
EA	rs6512302	C	G	-0.0262324	0.0114789	0.025
EA	rs657452	G	A	0.011673	0.0102358	0.24
EA	rs6587552	G	A	0.0295105	0.0118112	0.00899995
EA	rs6591407	A	C	0.0387297	0.0129108	0.00269998
EA	rs6593688	G	A	0.0290459	0.0102349	0.00539995
EA	rs6595205	G	C	-0.00594456	0.00999535	0.6
EA	rs663129	A	G	0.0382333	0.0118044	0.00129999
EA	rs6673081	C	T	0.0215967	0.0101025	0.04
EA	rs6692586	G	A	0.0164348	0.0133923	0.23
EA	rs6712	C	G	0.0355763	0.0147613	0.0129999
EA	rs6747911	T	G	-0.00890743	0.00998885	0.36
EA	rs6764533	A	G	-0.0367353	0.0103939	0.000439997
EA	rs6772756	G	A	-0.0173349	0.0106524	0.13
EA	rs6785245	C	T	-0.0313998	0.0101604	0.0021
EA	rs6804842	G	A	0.000992735	0.0100982	0.94
EA	rs6815910	A	T	0.0201437	0.0100429	0.0340001
EA	rs6841761	T	G	0.024149	0.0100102	0.015
EA	rs685870	C	T	0.0158903	0.0109287	0.16
EA	rs6935954	G	A	0.107039	0.0113277	1.80011e-21
EA	rs697049	T	C	0.0413925	0.010558	0.0001
EA	rs6985109	A	G	0.0180249	0.018883	0.35
EA	rs7025938	G	C	-0.0288771	0.0107395	0.00710003
EA	rs705217	G	T	0.0264987	0.010345	0.0109999
EA	rs7084454	A	G	-0.0402768	0.0106868	0.000189998
EA	rs7102454	C	T	-0.0286652	0.0103918	0.00619998
EA	rs7117238	A	G	-0.00391849	0.0135869	0.780001
EA	rs7124681	A	C	0.00954618	0.0101781	0.34
EA	rs7138803	A	G	0.0119041	0.0103315	0.25
EA	rs7144011	T	G	0.00287057	0.0120504	0.75
EA	rs7148846	G	T	-0.0221587	0.0127285	0.0759994
EA	rs7172627	G	A	-0.0226737	0.0100336	0.021
EA	rs7196720	C	T	0.00919271	0.0099915	0.36
EA	rs7206608	G	C	-0.0264326	0.010703	0.0189998
EA	rs7239575	C	T	0.0687952	0.0100016	5.60015e-12
EA	rs7318817	T	C	-0.016362	0.0103202	0.0899995
EA	rs7329599	T	C	0.00467046	0.0117922	0.69
EA	rs7433864	A	C	-0.00179399	0.00996558	0.8
EA	rs7463166	G	A	0.00840315	0.0103146	0.47
EA	rs7488867	T	C	-0.00760878	0.0114646	0.48
EA	rs7498665	G	A	-0.0802762	0.0102121	4.70002e-15
EA	rs7535528	A	G	0.00351385	0.0103511	0.67
EA	rs754635	G	C	0.0120929	0.015704	0.46
EA	rs7548936	C	G	-0.0853414	0.0102975	1.20005e-16
EA	rs7550711	T	C	0.0286411	0.0313621	0.36
EA	rs7553348	A	G	0.0087102	0.0100401	0.38
EA	rs7557796	C	T	0.010419	0.0104103	0.34
EA	rs756717	A	G	0.00260216	0.0103178	0.760001
EA	rs7599312	A	G	0.0282146	0.0113322	0.015
EA	rs7615297	G	C	-0.0130739	0.0139307	0.36
EA	rs7626079	T	C	0.025939	0.0105249	0.017
EA	rs7637852	G	A	-0.00845877	0.0109092	0.41
EA	rs7640424	T	C	0.0497435	0.010791	5.60003e-06
EA	rs7683836	A	G	0.00152003	0.0100624	0.85
EA	rs768840	A	G	-0.00617729	0.0101513	0.51
EA	rs769449	A	G	0.0199829	0.0150901	0.2
EA	rs7694732	G	A	-0.00765184	0.0100447	0.48
EA	rs7704281	A	G	-0.00711768	0.0255592	0.79
EA	rs7715256	T	G	-0.00297991	0.0100652	0.780001
EA	rs7727787	A	G	0.0248986	0.0146008	0.0959997
EA	rs7730004	T	C	-0.0299939	0.0106747	0.00490004
EA	rs7730898	A	G	-0.0322402	0.0112076	0.00290001
EA	rs774246	G	A	0.00878978	0.0141497	0.49
EA	rs7761673	A	T	-0.0131326	0.0120851	0.28
EA	rs7780752	C	T	0.0224487	0.0103701	0.0389996
EA	rs7788008	A	G	0.00912111	0.010053	0.39
EA	rs7819514	A	G	0.0170323	0.0105972	0.11
EA	rs7826312	C	T	0.000759187	0.0102093	0.93
EA	rs7844647	C	T	-0.0118318	0.0113291	0.29
EA	rs7868984	C	T	0.117128	0.010134	4.00037e-31
EA	rs7869771	C	A	0.0226373	0.0111159	0.0449997
EA	rs7899106	G	A	0.0288494	0.0229484	0.2
EA	rs7903146	T	C	-0.0204255	0.0109819	0.064
EA	rs7970953	A	G	-0.0121348	0.0111187	0.34
EA	rs7983065	T	C	0.00458512	0.0100235	0.66
EA	rs7998796	G	A	-0.0124474	0.0105949	0.22
EA	rs8047395	A	G	0.00536628	0.0100129	0.52
EA	rs806600	G	A	0.000823908	0.00997224	0.91
EA	rs8097672	T	A	-0.0124977	0.0142483	0.38
EA	rs8097783	A	G	0.0251082	0.0192117	0.19
EA	rs8123881	G	A	-0.00900983	0.0148391	0.54
EA	rs8181823	C	A	-0.0356901	0.0117138	0.00219999
EA	rs818524	C	T	-0.0113743	0.010835	0.32
EA	rs8192675	C	T	-0.0305497	0.0109822	0.00549997
EA	rs825688	T	C	-0.00091527	0.0100726	0.92
EA	rs842545	C	T	0.00944171	0.0124931	0.41
EA	rs852033	C	A	0.0141325	0.011586	0.21
EA	rs865809	G	A	-0.00766569	0.0118702	0.58
EA	rs872281	T	C	0.032046	0.0132051	0.0129999
EA	rs876605	G	A	0.0217592	0.0113503	0.0589997
EA	rs879394	T	G	-0.0671522	0.0118128	2.59998e-08
EA	rs879620	T	C	-0.00704969	0.0102874	0.5
EA	rs902695	A	G	0.00261632	0.0100075	0.79
EA	rs913588	A	G	-0.00665417	0.00998078	0.51
EA	rs9284814	A	G	-0.041286	0.0156058	0.00680002
EA	rs9294260	A	G	-0.0184251	0.0100492	0.0649995
EA	rs9300422	G	A	0.0375198	0.0106854	0.000359998
EA	rs930295	C	A	0.0190813	0.0134695	0.13
EA	rs9304665	A	T	-0.00122659	0.0117891	0.9
EA	rs9372625	A	G	0.116257	0.0103037	1.29987e-29
EA	rs946824	C	T	0.0534227	0.0148125	0.000219999
EA	rs9522285	A	G	-0.0338543	0.010142	0.000840001
EA	rs9538162	C	T	0.00143506	0.0101217	0.88
EA	rs9547153	G	A	0.0199598	0.0104391	0.0580003
EA	rs9571687	A	C	-0.00064598	0.0106417	0.93
EA	rs9616551	G	A	-0.0149841	0.0126177	0.24
EA	rs977747	G	T	-0.00088241	0.0101147	0.92
EA	rs9806742	A	G	-0.0137854	0.0149325	0.39
EA	rs9816226	T	A	0.0289694	0.0128514	0.0189998
EA	rs9845966	G	T	0.0110483	0.010004	0.29
EA	rs987237	G	A	-0.013506	0.013003	0.31
EA	rs9926784	C	T	0.00438437	0.0128767	0.73
EA	rs9927848	A	C	-0.0079822	0.0113247	0.46
EA	rs9951619	G	T	0.046577	0.0119035	6.29999e-05
EA	rs998732	G	A	-0.00935665	0.0136152	0.46
EA	rs9989141	T	C	-0.0354427	0.0103772	0.001
BMI	rs10009336	T	C	-0.014	0.0022	2.19999e-10
BMI	rs10066409	T	G	0.005	0.0021	0.017
BMI	rs10132280	A	C	-0.0223	0.0018	5.60015e-35
BMI	rs10169594	C	T	0.0121	0.0018	1.99986e-11
BMI	rs10182181	G	A	0.0325	0.0016	6.70039e-90
BMI	rs10192119	G	T	0.0166	0.0022	2.99985e-14
BMI	rs10247983	A	G	0.0201	0.0033	1.7e-09
BMI	rs10248136	T	C	-0.0097	0.0017	2e-08
BMI	rs10408324	T	C	-0.0124	0.0019	9.49948e-11
BMI	rs10492229	T	C	0.0142	0.0019	7.70016e-14
BMI	rs10510419	T	G	-0.0177	0.0023	2.19989e-14
BMI	rs10518019	G	A	-0.0003	0.0017	0.86
BMI	rs10518694	A	C	0.0146	0.0025	3.29997e-09
BMI	rs10519445	A	G	0.0028	0.0017	0.1
BMI	rs10742752	C	T	0.0124	0.0017	1.10002e-13
BMI	rs10747488	A	C	-0.0123	0.002	1.2e-09
BMI	rs10750215	T	G	0.0108	0.0017	1.29999e-10
BMI	rs1075901	C	T	0.0121	0.0016	1.20005e-13
BMI	rs10768994	C	T	-0.0114	0.0017	6.4003e-12
BMI	rs10795422	G	A	0.0139	0.0019	9.30037e-14
BMI	rs10817190	A	G	0.0101	0.0028	0.000259998
BMI	rs10854884	A	C	0.0028	0.0018	0.11
BMI	rs10858334	G	C	0.0143	0.0026	2.69998e-08
BMI	rs10878946	T	C	-0.0141	0.0019	3.59998e-13
BMI	rs10887578	C	G	0.0128	0.0017	1.59993e-13
BMI	rs10908948	A	G	0.0016	0.0017	0.35
BMI	rs10914462	G	A	-0.0112	0.0017	1.5e-10
BMI	rs10915840	A	G	-0.0118	0.0019	1.29999e-09
BMI	rs10920678	G	A	-0.0155	0.0016	1.50003e-21
BMI	rs10938397	G	A	0.0324	0.0016	3.40017e-86
BMI	rs10942267	G	A	-0.0156	0.0019	3.90032e-17
BMI	rs10953740	G	A	-0.0153	0.0017	1e-18
BMI	rs10962550	C	G	0.0182	0.0022	6.20012e-16
BMI	rs10968114	C	A	-0.0113	0.0017	6.09958e-11
BMI	rs10971709	T	C	0.0132	0.0021	6.19998e-10
BMI	rs10978430	T	C	0.009	0.0019	1.40001e-06
BMI	rs11030618	T	C	0.011	0.0017	2.39999e-10
BMI	rs11066188	A	G	-0.012	0.0017	8.10028e-13
BMI	rs11084553	G	A	-0.021	0.0024	1.80011e-18
BMI	rs11105839	A	T	-0.0109	0.0017	1.09999e-10
BMI	rs11115176	C	T	-0.0121	0.0019	2e-10
BMI	rs11118308	G	A	-0.0101	0.0016	4.79999e-10
BMI	rs1112613	A	G	-0.0133	0.0023	3.40001e-09
BMI	rs11150911	C	A	-0.0133	0.0018	4.70002e-13
BMI	rs11165643	T	C	0.0206	0.0017	1.39991e-35
BMI	rs11170468	C	A	-0.0123	0.0019	1.89998e-10
BMI	rs11173522	A	C	0.0128	0.0021	1.09999e-09
BMI	rs11185111	A	G	-0.0129	0.0019	7.70016e-12
BMI	rs11496125	T	C	0.0169	0.0017	2.99985e-22
BMI	rs11505821	T	A	0.0311	0.0035	2.70023e-19
BMI	rs11556924	T	C	-0.0056	0.0017	0.00109999
BMI	rs11605776	A	C	0.0134	0.0019	2.80027e-12
BMI	rs11609659	C	T	-0.0154	0.002	2.19989e-14
BMI	rs11611246	T	G	0.024	0.002	5.00035e-32
BMI	rs11615578	T	C	0.013	0.002	8.10028e-11
BMI	rs11656076	A	G	-0.0142	0.0021	5.60015e-12
BMI	rs11672660	T	C	-0.034	0.0021	1.69981e-60
BMI	rs11693764	C	T	-0.0029	0.0018	0.1
BMI	rs11713193	A	G	0.0239	0.0017	2.39994e-44
BMI	rs11720121	C	T	-0.0048	0.0018	0.00580003
BMI	rs11736228	T	A	-0.0139	0.002	4.10015e-12
BMI	rs11738611	A	C	0.0031	0.0021	0.13
BMI	rs11738695	A	C	0.0097	0.0017	2e-08
BMI	rs11739877	T	C	0.0117	0.0018	6.59933e-11
BMI	rs11880870	G	A	-0.0189	0.0017	1e-28
BMI	rs11889536	G	A	-0.0189	0.0024	6.4003e-15
BMI	rs11908637	A	G	-0.012	0.0021	4.90004e-09
BMI	rs11951673	T	C	-0.0123	0.0017	1.10002e-13
BMI	rs12029988	C	T	-0.0075	0.0017	1.89998e-05
BMI	rs12033257	G	A	-0.0146	0.0018	2.39994e-15
BMI	rs12044597	G	A	0.0143	0.0016	1.69981e-18
BMI	rs12049202	T	C	0.024	0.0022	1e-28
BMI	rs1207792	G	C	0.0072	0.0027	0.00769999
BMI	rs12098284	T	C	0.0178	0.0026	1.80011e-11
BMI	rs12150665	C	T	-0.0162	0.0017	1.59993e-22
BMI	rs1218822	A	G	0.0168	0.0017	1.9002e-22
BMI	rs12299814	A	C	-0.0157	0.002	5.19996e-15
BMI	rs12334877	A	G	-0.0144	0.0022	7.70016e-11
BMI	rs12364470	G	T	0.0178	0.0022	1.10002e-15
BMI	rs12369179	T	C	-0.0359	0.0031	2.49977e-31
BMI	rs12416812	A	G	0.0111	0.0016	6.09958e-12
BMI	rs1241986	A	G	-0.0139	0.0024	1.09999e-08
BMI	rs12422552	C	G	-0.0134	0.002	1.59993e-11
BMI	rs12429545	A	G	0.0316	0.0025	9.60064e-38
BMI	rs12448257	A	G	0.0184	0.002	8.10028e-20
BMI	rs12550650	T	C	0	0.0017	0.98
BMI	rs12602912	T	C	0.0176	0.0021	9.8992e-18
BMI	rs1260326	C	T	0.0105	0.0017	3.89996e-10
BMI	rs12603280	A	G	0.0027	0.002	0.18
BMI	rs12607903	T	C	0.0055	0.0019	0.00479999
BMI	rs12680842	G	A	-0.0133	0.0018	4.40048e-14
BMI	rs12718572	T	C	-0.0117	0.0018	2.99985e-11
BMI	rs12762034	C	T	0.024	0.0032	7.29962e-14
BMI	rs12779328	T	C	0.0105	0.0019	4.49997e-08
BMI	rs12888545	G	A	0.0136	0.002	9.09913e-12
BMI	rs12888955	A	G	-0.0178	0.0018	1.39991e-22
BMI	rs12914489	A	G	0.0165	0.0026	3.79997e-10
BMI	rs12922346	C	G	0.0136	0.002	1e-11
BMI	rs12933482	G	A	0.0186	0.0028	4.90004e-11
BMI	rs12936083	G	A	0.0139	0.0019	4.10015e-13
BMI	rs12939549	G	A	-0.018	0.0016	2.70023e-28
BMI	rs1296328	C	A	-0.0179	0.0018	4.90004e-24
BMI	rs12967855	G	A	0.0027	0.0019	0.14
BMI	rs13021737	G	A	0.0574	0.0021	7.49894e-157
BMI	rs13069244	A	G	0.0187	0.0032	2.99999e-09
BMI	rs13107325	T	C	0.047	0.0032	1.10002e-47
BMI	rs13110266	A	G	-0.0117	0.0017	1.9002e-12
BMI	rs13147390	C	T	0.0103	0.0018	1e-08
BMI	rs13179411	T	G	-0.0082	0.0024	0.000569994
BMI	rs13184896	T	G	-0.0133	0.0016	3.29989e-16
BMI	rs13191362	G	A	-0.0236	0.0025	5.90065e-21
BMI	rs1320903	A	G	0.0216	0.0018	9.20026e-32
BMI	rs1321432	C	A	0.0201	0.0018	3.50026e-29
BMI	rs13240600	G	A	-0.0204	0.0024	3.50026e-17
BMI	rs13250058	T	G	0.0112	0.0018	2.90001e-10
BMI	rs1327259	G	A	-0.0155	0.0018	1.69981e-18
BMI	rs1330052	G	C	0.0132	0.0018	1.50003e-13
BMI	rs13329567	T	C	-0.0293	0.002	1e-50
BMI	rs1334297	A	G	-0.0106	0.002	5.89997e-08
BMI	rs1360201	T	C	0.0115	0.0017	1.9002e-11
BMI	rs1363862	A	G	0.0019	0.002	0.33
BMI	rs1371108	A	C	0.0119	0.0018	8.99912e-11
BMI	rs138289	T	A	-0.0103	0.0017	3.29997e-09
BMI	rs1409818	T	C	0.0201	0.0029	2.49977e-12
BMI	rs1412235	C	G	0.0246	0.0017	6.00067e-45
BMI	rs1421334	C	A	-0.0125	0.0018	1e-12
BMI	rs1430387	C	T	-0.0114	0.0017	5.79963e-11
BMI	rs1431659	G	A	-0.0196	0.0019	6.00067e-24
BMI	rs1436344	C	G	0.0141	0.0017	4.10015e-16
BMI	rs1452075	T	C	0.0141	0.0018	1.29987e-14
BMI	rs1454687	G	C	-0.0202	0.0017	5.19996e-32
BMI	rs1465900	C	A	-0.0125	0.002	4.79999e-10
BMI	rs1472169	T	C	-0.0139	0.0018	2.80027e-15
BMI	rs1477199	G	A	0.0228	0.0024	9.3994e-22
BMI	rs1492767	T	C	0.0094	0.0016	1e-08
BMI	rs1503526	C	T	0.014	0.0017	5.50047e-17
BMI	rs1518086	A	G	-0.0062	0.0018	0.0005
BMI	rs1521527	C	G	-0.0121	0.0017	3.10027e-12
BMI	rs1522569	G	T	-0.0164	0.0022	2.90001e-13
BMI	rs1528435	T	C	0.0164	0.0017	9.09913e-23
BMI	rs1535660	C	T	-0.0147	0.0025	5.19996e-09
BMI	rs1538247	C	T	0.0108	0.0019	1e-08
BMI	rs1555406	T	C	0.0095	0.0025	0.00015
BMI	rs1624134	C	G	0.0101	0.0018	1.09999e-08
BMI	rs1656377	C	T	0.0099	0.0017	1.6e-08
BMI	rs16849710	G	A	-0.0116	0.0018	6.00067e-11
BMI	rs16851483	T	G	0.0369	0.0035	3.19963e-26
BMI	rs16871902	A	G	0.0125	0.0017	4.60045e-13
BMI	rs16903285	C	T	0.0331	0.0026	7.59976e-38
BMI	rs16937956	G	A	-0.0137	0.0017	1.10002e-15
BMI	rs16953563	A	G	-0.0134	0.002	1.50003e-11
BMI	rs17033117	T	C	0.0137	0.0022	8.9e-10
BMI	rs17113297	T	C	0.0166	0.0021	2.09991e-15
BMI	rs17203016	G	A	0.015	0.002	2.09991e-13
BMI	rs17207196	T	C	-0.0221	0.0018	2.09991e-35
BMI	rs17238110	G	A	-0.0353	0.005	1.99986e-12
BMI	rs17399237	C	T	-0.0129	0.0017	6.70039e-14
BMI	rs17405819	C	T	-0.0215	0.0018	4.30031e-33
BMI	rs17425707	C	T	0.0167	0.0028	4.39997e-09
BMI	rs17499593	G	C	0.0125	0.0022	1.09999e-08
BMI	rs17513613	C	T	0.0186	0.0018	3.59998e-26
BMI	rs17535749	A	G	0.015	0.0027	2.5e-08
BMI	rs17563464	A	C	0.0027	0.0022	0.23
BMI	rs17636031	C	T	0.016	0.0019	1.20005e-17
BMI	rs17654195	A	C	-0.0004	0.0019	0.82
BMI	rs17663412	A	C	0.0157	0.0027	6.1e-09
BMI	rs17710386	C	T	0.0126	0.0018	1e-12
BMI	rs17806379	T	C	-0.0258	0.0022	1.50003e-30
BMI	rs17817628	G	A	0.0018	0.0019	0.35
BMI	rs1784460	A	T	0.0132	0.0018	8.99912e-14
BMI	rs1830074	C	T	0.0115	0.0019	1.40001e-09
BMI	rs1836303	G	A	0.0116	0.0018	5.30029e-11
BMI	rs1863652	A	G	-0.0115	0.0018	1.40001e-10
BMI	rs1874984	C	G	-0.0031	0.0017	0.0769999
BMI	rs1881837	A	G	-0.0099	0.0023	2.5e-05
BMI	rs1884389	T	C	-0.0103	0.0017	4e-09
BMI	rs1891216	G	T	0.0107	0.0018	2.39999e-09
BMI	rs1896767	A	G	-0.0109	0.0017	2.39999e-10
BMI	rs189843	C	G	-0.0098	0.0017	1.7e-08
BMI	rs1917008	T	G	-0.0008	0.0021	0.69
BMI	rs1927790	C	T	0.0148	0.0016	1.80011e-19
BMI	rs1948080	G	T	-0.0137	0.0018	1.10002e-14
BMI	rs1982441	T	G	0.0175	0.0026	7.00003e-12
BMI	rs1982725	T	C	0.0097	0.0017	3.29997e-08
BMI	rs1984870	T	G	0.0012	0.0018	0.49
BMI	rs1993709	G	A	0.0331	0.0021	1.9002e-57
BMI	rs2007231	T	C	-0.0104	0.0018	5.19996e-09
BMI	rs2009416	T	C	-0.0121	0.0018	1.10002e-11
BMI	rs2051559	C	T	0.0176	0.0026	5.00035e-12
BMI	rs2065418	G	T	-0.0166	0.0018	3.59998e-20
BMI	rs2066259	A	G	-0.0076	0.0023	0.000870001
BMI	rs208015	C	T	-0.0356	0.0034	1.39991e-25
BMI	rs2143253	A	G	-0.0188	0.0026	1.10002e-12
BMI	rs2162524	C	T	0.0155	0.0018	4.10015e-17
BMI	rs2163188	C	G	0.0131	0.0017	1.99986e-14
BMI	rs2194899	G	A	-0.0057	0.0018	0.0017
BMI	rs2228213	A	G	-0.0139	0.0017	4.60045e-16
BMI	rs2235564	T	C	0.0131	0.0018	3.69999e-13
BMI	rs2246012	C	T	0.0158	0.0022	3.10027e-13
BMI	rs2285178	C	T	0.0112	0.0019	9.40005e-09
BMI	rs2299098	C	G	-0.0064	0.0022	0.0032
BMI	rs2306537	G	A	0.0133	0.0019	8.69961e-13
BMI	rs2307111	C	T	-0.0265	0.0016	1.59993e-58
BMI	rs2317299	C	T	-0.0106	0.0017	1.29999e-09
BMI	rs2325036	C	A	-0.0181	0.0017	3.59998e-27
BMI	rs2361988	C	T	-0.0155	0.002	5.19996e-15
BMI	rs2365389	T	C	-0.0174	0.0017	1.29987e-25
BMI	rs2423668	C	T	-0.0105	0.0019	2.80001e-08
BMI	rs2425840	C	A	0.0119	0.0018	1.59993e-11
BMI	rs2429150	C	A	0.0111	0.0018	2.69998e-10
BMI	rs2479958	G	A	-0.0154	0.0018	1.50003e-17
BMI	rs2481665	C	T	-0.0161	0.0016	7.19946e-23
BMI	rs2543132	C	G	0.0146	0.0022	5.00035e-11
BMI	rs2600226	T	C	-0.0116	0.0019	3.69999e-10
BMI	rs2605603	A	G	-0.0103	0.0016	2.5e-10
BMI	rs2608703	A	C	0.0142	0.0017	1.9002e-16
BMI	rs2643452	A	T	0.0136	0.0017	4.70002e-15
BMI	rs2668767	C	T	-0.0062	0.0017	0.000350002
BMI	rs2693826	A	G	-0.0137	0.0017	1.99986e-15
BMI	rs2694047	G	A	0.0188	0.002	3.90032e-21
BMI	rs2697963	T	G	0.0007	0.0023	0.77
BMI	rs273504	G	A	0.0153	0.0018	4.40048e-18
BMI	rs2744974	T	C	0.0249	0.0018	1.39991e-45
BMI	rs2791653	G	A	-0.0141	0.0019	1.29987e-13
BMI	rs2820311	G	A	0.0235	0.0018	4.10015e-38
BMI	rs2832283	A	G	0.0115	0.002	5.80003e-09
BMI	rs2868975	A	G	-0.0143	0.0023	2.19999e-10
BMI	rs287104	A	G	0.0115	0.0017	4.40048e-11
BMI	rs2907948	A	G	-0.0141	0.0019	1.29987e-13
BMI	rs2931434	T	C	-0.0104	0.0018	1.40001e-08
BMI	rs294704	T	G	-0.0113	0.0019	4e-09
BMI	rs3007105	T	C	0.0142	0.0017	1.10002e-17
BMI	rs331966	C	A	0.0112	0.0018	3.2e-10
BMI	rs33500	T	C	-0.0167	0.0022	4.30031e-14
BMI	rs339991	G	A	0.0124	0.0018	1.20005e-12
BMI	rs349088	A	C	-0.0128	0.0017	1.80011e-13
BMI	rs355777	C	G	0.0153	0.0017	1.39991e-18
BMI	rs3732084	C	T	0.0107	0.0018	1.09999e-09
BMI	rs3736485	G	A	-0.0134	0.0016	2.49977e-16
BMI	rs3749897	T	C	0.0122	0.0018	8.4004e-12
BMI	rs3772882	A	C	0.0127	0.0018	6.59933e-13
BMI	rs3800229	T	G	0.0175	0.0018	1.39991e-22
BMI	rs3807645	A	G	-0.0166	0.0021	2.39994e-15
BMI	rs3814883	T	C	0.0232	0.0017	1.10002e-40
BMI	rs38314	A	G	-0.012	0.0017	4.70002e-12
BMI	rs3904244	A	T	0.0155	0.0025	4.30002e-10
BMI	rs391300	C	T	-0.0119	0.0017	3.10027e-12
BMI	rs40067	A	G	-0.0266	0.0023	7.10068e-30
BMI	rs4012234	G	T	0.0141	0.0018	9.8992e-16
BMI	rs4072917	A	G	0.0115	0.0018	6.89922e-11
BMI	rs4141153	G	A	0.0041	0.0022	0.0599998
BMI	rs4148155	G	A	-0.0188	0.0026	5.00035e-13
BMI	rs4148866	T	C	0.0098	0.0018	4e-08
BMI	rs4237643	G	T	-0.0223	0.0019	4.30031e-33
BMI	rs427943	C	A	0.017	0.0017	7.29962e-23
BMI	rs4307239	G	A	0.0115	0.0017	3.90032e-11
BMI	rs4351477	G	C	-0.0064	0.0024	0.008
BMI	rs4358081	C	A	0.0097	0.0017	1.5e-08
BMI	rs4414033	A	G	0.0129	0.0018	1.39991e-12
BMI	rs4430672	C	T	-0.0127	0.0022	3.89996e-09
BMI	rs4516268	A	C	-0.0217	0.0021	5.19996e-25
BMI	rs4556997	A	C	0.0197	0.0024	6.90081e-17
BMI	rs4639527	G	A	0.0172	0.0019	3.29989e-20
BMI	rs4653017	T	C	0.0122	0.0018	4.49987e-11
BMI	rs4660257	C	T	-0.0003	0.0019	0.87
BMI	rs4664605	T	C	0.001	0.0019	0.59
BMI	rs4722398	T	C	0.0158	0.0025	3.59998e-10
BMI	rs4731992	G	A	-0.0044	0.0021	0.0350002
BMI	rs4757957	C	G	-0.0046	0.0019	0.0140001
BMI	rs4783830	A	G	-0.0105	0.0019	2.39999e-08
BMI	rs4786903	G	A	0.0125	0.002	3.50002e-10
BMI	rs4800191	C	G	0.0103	0.0017	2.5e-09
BMI	rs4813619	T	G	-0.0108	0.0018	2.30001e-09
BMI	rs4820408	G	T	-0.0151	0.0017	2.09991e-19
BMI	rs4821402	A	G	0.0044	0.0017	0.0109999
BMI	rs4842491	T	C	0.0098	0.0018	4e-08
BMI	rs4851029	G	T	0.0121	0.0017	1.69981e-12
BMI	rs4858193	C	T	-0.0129	0.0019	1.59993e-11
BMI	rs4864201	C	T	-0.0141	0.0017	1.50003e-16
BMI	rs4880341	T	C	-0.0118	0.0017	1.10002e-11
BMI	rs4906908	G	T	0.0103	0.0017	2.5e-09
BMI	rs491711	C	A	-0.0115	0.0019	1.09999e-09
BMI	rs4936175	C	T	0.0122	0.0017	1.39991e-12
BMI	rs4937870	G	A	-0.0109	0.0019	8.79995e-09
BMI	rs4954638	C	A	-0.0118	0.002	2.90001e-09
BMI	rs4968656	G	A	0.0116	0.0019	8.19993e-10
BMI	rs4981693	A	G	0.0206	0.002	6.90081e-24
BMI	rs4986044	T	C	-0.0164	0.0016	3.29989e-23
BMI	rs538579	C	G	0.0137	0.0019	1.29987e-13
BMI	rs543874	G	A	0.0475	0.002	1.1995e-122
BMI	rs545075	C	G	-0.0007	0.0038	0.86
BMI	rs559231	T	G	0.0135	0.0018	2.39994e-14
BMI	rs592483	T	C	-0.0147	0.0017	1.99986e-18
BMI	rs6011457	A	T	-0.0116	0.0017	2.70023e-11
BMI	rs6050446	G	A	0.0343	0.0047	4.40048e-13
BMI	rs6071573	T	C	0.007	0.0018	0.00012
BMI	rs6235	G	C	0.0175	0.0019	1.50003e-19
BMI	rs6265	T	C	-0.0412	0.0021	1e-86
BMI	rs6443750	C	T	0.0148	0.0021	3.19963e-12
BMI	rs6448587	C	A	-0.0167	0.0023	2.29985e-13
BMI	rs645040	T	G	0.0171	0.002	2.49977e-18
BMI	rs6456198	G	C	-0.0036	0.0025	0.15
BMI	rs6461115	G	A	-0.0144	0.0019	1.20005e-13
BMI	rs6500208	A	G	0.014	0.002	4.10015e-12
BMI	rs6512302	C	G	0.0142	0.002	2.09991e-12
BMI	rs657452	G	A	-0.0188	0.0017	7.19946e-29
BMI	rs6587552	G	A	-0.0173	0.002	1.59993e-17
BMI	rs6591407	A	C	-0.0118	0.0021	1.89998e-08
BMI	rs6593688	G	A	0.0137	0.0018	8.60003e-15
BMI	rs6595205	G	C	-0.0114	0.0016	1.99986e-12
BMI	rs663129	A	G	0.0545	0.0019	1.59956e-178
BMI	rs6673081	C	T	-0.01	0.0018	1.79999e-08
BMI	rs6692586	G	A	-0.0192	0.0023	1.10002e-16
BMI	rs6712	C	G	0.0138	0.0025	4.39997e-08
BMI	rs6747911	T	G	-0.0062	0.0017	0.00032
BMI	rs6764533	A	G	0.0116	0.0018	1.40001e-10
BMI	rs6772756	G	A	-0.0104	0.0019	4e-08
BMI	rs6785245	C	T	0.0132	0.0017	4.00037e-14
BMI	rs6804842	G	A	0.0156	0.0017	3.59998e-21
BMI	rs6815910	A	T	-0.0128	0.0017	1.39991e-13
BMI	rs6841761	T	G	-0.0131	0.0016	6.4003e-16
BMI	rs685870	C	T	0.012	0.0019	2.39999e-10
BMI	rs6935954	G	A	-0.0009	0.0016	0.6
BMI	rs697049	T	C	0.0003	0.0018	0.86
BMI	rs6985109	A	G	-0.0177	0.0017	1.50003e-26
BMI	rs7025938	G	C	0.0166	0.0019	3.69999e-19
BMI	rs705217	G	T	-0.0102	0.0018	9.29994e-09
BMI	rs7084454	A	G	0.0193	0.0019	4.00037e-25
BMI	rs7102454	C	T	0.0158	0.0018	2.39994e-18
BMI	rs7117238	A	G	-0.0131	0.0022	2.5e-09
BMI	rs7124681	A	C	0.0263	0.0016	3.19963e-58
BMI	rs7138803	A	G	0.03	0.0017	2.29985e-71
BMI	rs7144011	T	G	0.0282	0.002	5.19996e-47
BMI	rs7148846	G	T	0.0124	0.0022	2.19999e-08
BMI	rs7172627	G	A	0.0117	0.0017	1.10002e-11
BMI	rs7196720	C	T	-0.0129	0.0017	7.29962e-14
BMI	rs7206608	G	C	0.0132	0.0019	1.29987e-12
BMI	rs7239575	C	T	-0.0202	0.0017	7.39946e-32
BMI	rs7318817	T	C	-0.0155	0.0018	2.70023e-18
BMI	rs7329599	T	C	-0.0021	0.0019	0.27
BMI	rs7433864	A	C	-0.0054	0.0017	0.0017
BMI	rs7463166	G	A	0.0012	0.0018	0.51
BMI	rs7488867	T	C	-0.0204	0.002	8.4004e-24
BMI	rs7498665	G	A	0.0271	0.0017	5.60015e-60
BMI	rs7535528	A	G	-0.0152	0.0018	1.39991e-16
BMI	rs754635	G	C	0.0198	0.0027	2.19989e-13
BMI	rs7548936	C	G	0.0075	0.0018	2.30001e-05
BMI	rs7550711	T	C	0.0649	0.005	3.19963e-38
BMI	rs7553348	A	G	-0.0183	0.0016	2.99985e-29
BMI	rs7557796	C	T	-0.016	0.0018	2.29985e-19
BMI	rs756717	A	G	-0.0148	0.0017	5.40008e-18
BMI	rs7599312	A	G	-0.0186	0.0019	6.90081e-24
BMI	rs7615297	G	C	-0.0149	0.0024	5.69994e-10
BMI	rs7626079	T	C	0.011	0.0018	1.6e-09
BMI	rs7637852	G	A	-0.0139	0.0019	1.69981e-13
BMI	rs7640424	T	C	-0.0136	0.0018	2.29985e-14
BMI	rs7683836	A	G	-0.0114	0.0017	6.29941e-11
BMI	rs768840	A	G	0.0114	0.0018	2e-10
BMI	rs769449	A	G	-0.0254	0.0027	2.29985e-20
BMI	rs7694732	G	A	-0.0099	0.0017	8.70001e-09
BMI	rs7704281	A	G	0.0271	0.0041	6.4998e-11
BMI	rs7715256	T	G	-0.0166	0.0016	2.19989e-24
BMI	rs7727787	A	G	0.0061	0.0026	0.0179999
BMI	rs7730004	T	C	0.0148	0.0018	9.09913e-16
BMI	rs7730898	A	G	0.0168	0.0018	4.49987e-20
BMI	rs774246	G	A	0.0153	0.0025	5.39995e-10
BMI	rs7761673	A	T	-0.0126	0.0021	1.89998e-09
BMI	rs7780752	C	T	0.0139	0.0018	1e-14
BMI	rs7788008	A	G	-0.0157	0.0017	1.10002e-19
BMI	rs7819514	A	G	-0.0107	0.0018	5.69994e-09
BMI	rs7826312	C	T	0.0104	0.0017	4.90004e-10
BMI	rs7844647	C	T	-0.0123	0.0018	2.80027e-11
BMI	rs7868984	C	T	0.0122	0.002	8.50002e-10
BMI	rs7869771	C	A	-0.014	0.0019	4.90004e-13
BMI	rs7899106	G	A	0.0331	0.0037	1e-18
BMI	rs7903146	T	C	-0.0181	0.0018	1.29987e-23
BMI	rs7970953	A	G	0.0135	0.0018	9.79941e-14
BMI	rs7983065	T	C	-0.0148	0.0017	8.9002e-18
BMI	rs7998796	G	A	0.0105	0.0018	1.09999e-08
BMI	rs8047395	A	G	0.0642	0.0017	0
BMI	rs806600	G	A	-0.0095	0.0017	3.29997e-08
BMI	rs8097672	T	A	0.02	0.0025	8.4004e-16
BMI	rs8097783	A	G	-0.0389	0.0031	7.19946e-36
BMI	rs8123881	G	A	0.0196	0.0024	4.40048e-16
BMI	rs8181823	C	A	0.0127	0.002	4.09996e-10
BMI	rs818524	C	T	0.0106	0.0019	3.40001e-08
BMI	rs8192675	C	T	0.0152	0.0018	1.39991e-17
BMI	rs825688	T	C	-0.0095	0.0017	4.70002e-08
BMI	rs842545	C	T	0.007	0.0022	0.00129999
BMI	rs852033	C	A	-0.0121	0.002	1.6e-09
BMI	rs865809	G	A	-0.0127	0.002	5.39995e-10
BMI	rs872281	T	C	-0.0151	0.0023	4.70002e-11
BMI	rs876605	G	A	-0.0108	0.002	3.40001e-08
BMI	rs879394	T	G	-0.0008	0.002	0.69
BMI	rs879620	T	C	0.0231	0.0018	5.30029e-38
BMI	rs902695	A	G	-0.0103	0.0017	2.19999e-09
BMI	rs913588	A	G	0.001	0.0017	0.56
BMI	rs9284814	A	G	0.0228	0.0027	3.10027e-17
BMI	rs9294260	A	G	0.0147	0.0016	1.80011e-19
BMI	rs9300422	G	A	-0.0103	0.0018	4e-09
BMI	rs930295	C	A	-0.0211	0.0023	1e-19
BMI	rs9304665	A	T	0.0229	0.002	2.90001e-29
BMI	rs9372625	A	G	-0.0142	0.0018	9.70063e-16
BMI	rs946824	C	T	-0.0206	0.0026	1.10002e-15
BMI	rs9522285	A	G	0.0127	0.0017	2.49977e-13
BMI	rs9538162	C	T	-0.0156	0.0018	4.79954e-19
BMI	rs9547153	G	A	0.0098	0.0017	8.70001e-09
BMI	rs9571687	A	C	-0.0129	0.0018	2.80027e-12
BMI	rs9616551	G	A	-0.0063	0.0022	0.00389996
BMI	rs977747	G	T	-0.0169	0.0017	1.29987e-24
BMI	rs9806742	A	G	0.0208	0.0026	1.39991e-15
BMI	rs9816226	T	A	0.0323	0.0021	1.59993e-52
BMI	rs9845966	G	T	-0.0105	0.0017	2.5e-10
BMI	rs987237	G	A	0.0409	0.0021	9.30037e-84
BMI	rs9926784	C	T	-0.0258	0.0021	9.8992e-35
BMI	rs9927848	A	C	-0.0122	0.002	6.4e-10
BMI	rs9951619	G	T	0.0156	0.002	1.39991e-15
BMI	rs998732	G	A	-0.0171	0.0022	1.99986e-14
BMI	rs9989141	T	C	0.0162	0.0017	3.59998e-21
